# Supplementary material for: A new paravian dinosaur from the Late Jurassic of North America supports a late acquisition of avian flight
Source: PeerJ. 2019 Jul 10;7:e7247. doi: 10.7717/peerj.7247 (PMC6626525; doi:10.7717/peerj.7247)
Supplement: Supplemental Information 2 — Formatted Nexus file used to run phylogenetic analysis in TNT. [file peerj-07-7247-s002.nex]

#NEXUS
begin data;
dimensions ntax=501 nchar=700;
format missing=? symbols="0~7";
matrix
Dilophosaurus    ?0000?1100??0?10?000000??1?0000000001?0?1?02?110??0010?1001000000?????00010110?10{01}0000000101?121{01}00010000001{01}00111?{01}0100000001100?0???????000100121000?00???1{01}0{01}00011000110000100?2021{01}020100012?0001{01}000100100100000??0000?0200?100310010??000?1{01}0{12}{01}0?{01}??000100000000000110?01??0???0?000000100{02}0000101000{01}000{01}000001012{01}100010?1?001010000?{01}?0100?001000?000?0100{12}000?100001000000000000000200000000011010001?1010???100000000??00??0?100?0??11?001?100?0{01}000???{01}{01}0?010000000000001010??0?000100100001001?0?110?110100000000??1001000??0010?0{01}100?00?0000100000????00??0??00????0?0?0?????01000010?000?0???????????010?0??0100?0?111000?001000000??20{01}??0000?1101?0???0?010000?00001000000{01}??0?11???11???0???????100000000
Sinosaurus       ?0{01}00?1110??0?1110001000?0?00?0000001?001?1{12}011001001{01}00?0??01?00?????00000{01}00?{01}0{01}1000000101011110?010000?00110111??0??0?0?????{01}0?0???????000100?11012???????{12}{0123}?????????110000100?2{01}10{01}0{12}020001112??10?001002?01??0100000000???0?100{12}10010000?0010010?0{01}??00?1?0????000001??0?1??????1?00?0{01}?00020?00100000000100?0?{012}101{012}0{01}0?010?1?00100000011?0100?00{12}0000000101001110?1?10?00??????{123}?????{01}010?1?00???1??10??0??01000?000?00000????????????0???1?0012?00000000??0????0{01}??00?00???0?1{01}{12}0??0??00?0?000?01??0???{01}1??{01}101?0???0?01??0010?1???00??00100?00??00?{01}10000?00?00??0??00?????????0????000?0??0???0?????????????0???0??01?00????100?????0?1?????????00???????000???0000??00?????????00??????{01}{01}???010??00??????????2?100
Cryolophosaurus  ??0????110???01????0???10????????0001?00111001000?00?000000?0?000??????0??????????100??0{01}?{01}1?1??00?????????00??11{01}???2{01}00{01}0?????0?0??????????????????{01}?0???????????????????00??{01}???01100??{01}00{01}??1??0100001001??1000100???????????????????0000000??0{12}??????????00????????1????????????????00?????2??0?1?0?00?0?????0????1{12}?1??000???0?1?0??00????{12}???0010??00?0?01??1?1??{12}?????0??????????????2????????????{12}???1????00000?0??000???0?????????0??01???12100???00?????????1?10?????0??????{01}???00?0001??????00?0??11??110?0??00????0??1??????????????00?00??000?????0????????0???0??????00??????0?0??010?????????????????????????????10?0???0?0010??100??{01}00??????????0000??1??0??0000?00??00?????????????0????0?????????0?1?1?0
Tachiraptor      ?????????????????????????????????????????????????????????????????????????????????????????????????????????????????????????????????????????????????????????????????????????????????????1{01}?2??????????????????0??0100??0????????????????????????????????????????????????????0???????????????????????????????0????????00???????????0?????????????????????????????????????????????????????????????{01}?0??????????????????????????????????????????????????001?1???????????????????????????????????????????000???0???????????????0???????????????????????????????0??????????????????????????????????????????????????????????????????????????????????????????????????????????0???????????????0????0???????????????????????????????????
Berberosaurus    ????????????????????????????????????????????????????????????????????????????????????????0??1????????????0??10????????0{01}0???????????????????????????????????0???????????????????????????????????????0100011?02??100??0????????????????????????????0??????????????????????????????????????????0???{02}?????????????????????????????10?????????????0?????????????????????1?????????????0?????????????????????????????????????0????????????????????????1???????????00????????????????????????????????0?00??000?00?0????????????????????????????????????????0????????????????????????????????????????????????????????????????????????????????????????????????????0???1??0??????????????????0???000??????????????????????????????????
Genyodectes      ????????????????????????????000???????????????????????????????????????0??0??0????????0000{01}0101110?0????????????????????????????????????????????????????????????????????????????????????????????????????????????????????????????????010??????????10???????????????????????????????????????????0???0????????0?00???????????0???????????????0???????0????????????1??00???????????????????????????????????????????????????????????????????????????????????????000?????????????????????????????????????????????{12}?????00????????????????????????????0?????????????0000??????????????????????0?????????????????????????????????????????????????????????????????????????????????????????????????????????????????????????????????????
Ceratosaurus     ?0001011100?01101000000101?0100000{01}0100011100010?101100000?01{01}0000000000000000?10{01}0?00000101?112000?100{01}000{01}{01}00110012100?00000000?0???????00010012010110?????1{012}?????????0{01}?00?000?2111002010000{12}1{12}001000{01}1{01}02?0100{01}{01}01000000?????10010?000000000100{01}0020??001100????00000{01}??0?????0??1?001000010{02}00?01000100000?0?0000001000?00001000100000000?01010111000?00000110{01}010?10110{01}0?00000?0?????11001010???1{12}?10?1101011000{01}00??0000?100001010?????01?0012100000000010001?01?1000110110?1?1{01}??0?00000010001?00100?01000000?1?0??00101??11{01}0????20?{01}0000?00?0010100000000?0?0010?0000?00?0??0????0000{012}0101?00?0???????????010000?0100010?11000?1011{01}1100??100?00?00??1?111???0000?0000{01}100??0{01}0??1????00??0010??00????????0{01}0?{01}0{01}
Eoabelisaurus    ???????100????10?000?00??????????00???0?101201?00?10100100?010100?00?0?????????????????00??1?1??00??1?0???010?0111?01?00?00?0??{01}0??????????0?100?210?21?000010100?01{01}???0{01}?00?1?0?202100201{01}0112000010000?002?0??00111000000000??1???????0000000??010?0{01}???0?1?00???0?00010?0?0?10???0?00??10?112???01010?00?00??00?0??????01011??????????1??0?0{012}?????0????000?????1010?11?1?01??10002{01}1????01011?10???21000011??01?00?00???000???0???????????0??000???00????0???0????00??1???1??00?0?{12}1?????00?0000??01?0??0?11????0????0???11??0?1??????01???1????00??0??0????????????01???000????????????010??0?01???????????????????????0??0?1?????0??{01}?1{01}0?0????????00000?0?0111???1?0???????????????0??????0{01}???1????0????????0??00?0?
Rugops           ?0001011???????????????????110??????????10120010???11???????0????????????????????????0?00?11????0?1???????????????????????????????????????????????????????????????????????????????????????????????????????????????????????????????0000?00?000???????????????????????????????????????????????????????????????00???????100?00?????01000101????1????00?10?0?0?0?????1?????????????????????????????????????????????????0????????????????????????????????????????0?????????????????????????????????????????????1????2???1?0??????????1???????????????11???????0??0??00????????????????????????????0??????????????????????????????????????????????????????????????????????????????????????????????????????????????1????????????1??
Rajasaurus       ??????????????1????????0??????????????????????11???11???????0????????????????????????????????????0?????????10???1{01}??100???0????????????????????????????????????????????????1???{01}0????????????????????????00?1??100??0?000?{012}???????????????00???????1?0????????0???????0????????????????????????0?????????1??????????{012}???????0{01}?1???????????????????????????1?0?????{01}?????????????????????????????1?????{12}1???????????????0????????????????????????????2??0????0000?????????????????????11?????????????0?1????????????????????0?????10????????????????0????????????????????????????????????????100?0?0??0???????????????????????????????????????????????????????????00????0?????00?0?0?????0??????0??????10???0???????????????
Genusaurus       ????????????????????????????????????????????????????????????????????????????????????????????????????????????????????????????????????????????????????????????????????????01{01}000?0??2????0?????0???0??11?011??2?0?????????????????????????????????????????????????????000??1?????????????????????02??????????{01}???1????????????1{01}1?????????????????????????????????????????????????????????????0??0????????1?????????????????????????????????????????001????????????????????????????????0{01}0??????0????0000?????????????0?????????????10????????????????????0?????????????????????????????????????????????????????????????????????????????????????????????????????????11????0??????0????????????????????????????????????????????
Arcovenator      ????????0????1101??010????????????????????????10??01100?????0??0????????????????????????0??1?1????????????????????????????0????????????????????????????????????????????????????????????????????????????????02??10???0????????????????????0000?10?{01}?????{01}?????????????????0???????????????????????????0?1????0?????????????????????????????0????????????????0?0?????????????????????????????????0????????????????????????0???00????????????????????0012?01?????????????????????????????????????????100?0?0???0??2???????1??????0???????????????0??????0???????????????0???10??0???????????????1?????????0???????????????????????????????????????????????????????????????????????????0????00????????????110???1???????????????
Majungasaurus    ?0001?11000?01101100000000?011000000100010110211?101100100?0011010000010100110111{01}0000000111011100101000000{01}000111001?{01}?0000001{01}0?00?????010110012200110?????2{23}?????????11100010010?????????????????{01}?00?100210100010100000?0????10010?0000000001{01}011021000011000???000??0{01}?00??10????000002000000000000010000?000??010100000??1?1?0010100000{01}?0100?110000?00010100{01}11001001000?100000010???0?001?00?0?12100011?00100000001?00100001101000??0????00012100?000000100{01}10000000011?000?1012??????????00?0010?100?0200100101?0?100111011101??0000?01000100?1?10000000?00?000011?0000?0000000????010001100000?0????0??000?000000?000001?0{01}1000?001101000??101?00000?00000?????0000??0?01001000?0?{01}???011???110??01100?1010100?0?0
Dahalokely       ?????????????????????????????????????????????????????????????????????????????????????????????????0??1?0???01000111{01}{01}???????????????????????????????????????????????????????????????????????????????????????????????????????????????????????????????01????????????????????????????????????????????????????????????????????????????????????????1?????????????????????201?????????????????????????????????????????????????0?????????????????????????????????????000000{01}???????????????????????????????????????????????????????????????????????????1????0?????????????????????????????????????????0??010????????????????????????????????????????????????????????????????????????????????????????????????????????????????????????
Rahiolisaurus    ?????????????????????????????00??????????????????????????????????????????????????????00????1????0?0?10???0??0????{01}??200???0???????????????0?01?002?0????????????????????101000?0010?2?{01}????00011?100110001002?????1?01010?0?0????1?0{012}?????????????????????????1??????00000???????????0?????????02?0?0?0??0?00011????0????0??101??????????0?????????????????????????1????20?1????????????????0??0?100???11????????11????0???????000??????????0???1?001???????00????????0{01}0????????????010?????10100?0000??0??????00??0???????0????0201?????0???0?????1???0???0??0??????????????????????????????0???????????????????????0??1?????0?1?011?0??00??????????????????????10????00?0????0??0?????0????0?000?????????????????0??2??01
'MCF_PVPH_237'   ?????????????????????????????????????????????????????????????????????????????????????????????????0?????????????11{01}??{12}?0?????????????????????????????????????????????????{01}1?{01}01?{01}?1{01}1?1{01}0{012}?{012}0?0??120????????????????????????????????????????????????1?????????????????000??????????????????????????????????????00???0?????????0???????????????????????????????????????1???????????????????????{01}??????????????????????????????????????????????0????????????????????????????????????????0?{01}?????0??????????????????????0???????0??????0????????????????????0????????????????????????????????????????010??????????????????????????????????????????????????????????????1?1?0?000??0??????????????????????????????????????????????
Xenotarsosaurus  ?????????????????????????????????????????????????????????????????????????????????????????????????????????????00??{12}?????????????????????????????????????????????????????????????????????????????????0100001002?01001?01?????????????????????????????1??????????0??????????0??????????????????????2?????????????????????????????11??????????????????????????????????????????????????????????????00???????????????????????????????????????????????01?001?1???????????????????????????????????????000000000100?0?????????????????????????????????????????????????????????????????????????????????????0?0??????????????????????????????????????????????????????????????????????????0010?0???000???????????????????????????0?????1
Ilokelesia       ????????0?????????????????????????????????????????0?????0????1??????????????????????????????????????1?00?0?11??11{01}???????0????????0??????????????????????????????????????????????????????????????????????????????????????????????????????0?????????1??2???????????????????{012}??0??{12}0????????????????????????????????????????????????????????0??1?????????????????????1?1???????????????????????????????????0?????????????0????000??????????????????????????????0??????????????????????????????????????????????????????????????????????????????????????00???????????????????????????0??0???????0?0??010???0???????????????????????????????????????????????????????????????????????????????????????????????????????????1????????
Ekrixinatosaurus ???00?1????????????0??????????????????????????10???11???????????????????000?1??????????00?1?????0?????0????11????{12}???????0?????{01}???0????????????????????????????????????011??0?{01}???0???0?????0?1?1?010?0?1?0???1001011?{01}??{012}?0?????0???0???000???1?000?20????????????000??????????????0???????0?000??????????0??1?????00???{01}??0{01}??1?00?0?????0???10?????????0??1???00????????????????????????1?0?1??????{12}1???0??????????00??0????????????????0?????00??1???0?00???0???????????????????????????0?????0?0??0?{01}1???2????????????????????????????????1???0???0????01??????????10??0????????00?????100{012}??????0??????????????????????????????????????????????????????????10??????0????0???0020??0???????????????????????????01??000
Skorpiovenator   ?0001?1100????????0????????0?????1101?001??{12}0?????0??00??0?????0????????00?????10??00??00?11????????1????????????????????{01}????????00?????????????????{01}??????????????????011??0????????{01}0?????0???{01}??{01}??0?1?0???1010001?{01}??0???????00001000??????100???20????????????0?0??????????????????1????1????0????????00?0?????0?0100??0{01}1?1?00{12}011?10????200??10001??0?001?????0???????0?????????????{01}{01}0?{12}?????????????1????????0?0?0?00???????????????????0???1?????00???0?????????????????????????????????0?00?0?100?020?11??????????????????1???????0?100?????0?0??0?00????????????0????????0?????0???{01}????????0????????????????????????????????????????????????????????????????1????????00????0?????????????????0?????????00??0?1
Viavenator       ????????0??111100?00000100????????????????????10?001100?????00000???????????????????????0??101???0??1?001110{01}00111{01}0?????00??00{01}0?????????0?11001??????????????????????????????????????????00???????????????2????????????????????????????0000?01?0?11?2???000????????????????????????????????????{01}0?00?0??????????????????????????????????0?1{01}?0???????????0?0?????1010?10110??????????????????????????????????0?0?????00???000011???????????????????2?00???00011011??1????????????????????????????????1????01?2???????1?????10???????????????0{01}????00???????????????00??10?00??????????????0100?0100??0?0???????????010000?01000?????????????????????????????????????????????????????????????????????010???0??????????0????
Carnotaurus      ?000101100???1101?00?0?1?0?1000?01001?0011110211??01100?00?001000????010000100?101000000?11???110010100000011?01120{01}200?0{01}0???????00??00??00110012200110?????220??11???0011100000?20110020100001?1?01000110???0???????????????????0010?0000000001?01002??000?000????0000??????????0??1?0?1021011000000?10??000010?00?0000?00001?1100020110000{01}?03000010001?000?0100{01}{01}10?1111?00??0000?00????11??????????0?00?11?00?0?0?000?0000??100?11000??0???0?0012?00?0?0000100{01}1?0001000110000?1010??0?100?01?00????01???02??000????0?0?00?0??01?1?1?????0{01}110000?0010000000?0??0{01}0010??000????0?00????010020100000?0?0??0?0?1??010000?01?0010011100?001100100??{01}0{01}?0000??0{01}?100???0010?0?001????????????????????010??01?????0????2?00?
Aucasaurus       ?000??1????????????????????{01}??0????????????????0???11????????0????????????????0?????????0??1?????????????????????????????0?????{01}0??0??????00??0??210?21??????3{012}?????????011?00??????2?{01}???{01}?0??????????????0???1????11{01}0000?000101000???0?100???{01}00???2{01}??00?0?0?1??0?0?0?0?00002??????0????????????0?0?0??????0?{01}???00????0?0???1??0?0????????01?0??1?00??0??????????0?1??1?00??0?00??0????1?0?1??0?0?2?00001???01?????0??0??????0??110{01}0????????00????????0?????????10??0?00??0?0??0?{01}???????????0?00?????0??2????0??????????????????0?0?{12}????10?????1???0???00????????????????????????????1??{012}??????0?????????????00?????0??0?0?????????0?11??00????0?00{01}???0?????????????????????????0001??0011?0???????0???????1????0?1
Abelisaurus      ?0001?1100??0?1?1?0010??00?0?10??00????010?1?{12}10??01100?00??01000????????????????????0000?{01}{01}????0?????????????????????????????????????????????????????????????????????????????????????????????????????????????????????????????????0010100000000??0????????????????????????????????????????????1??????0?1?????????????00???{01}????????00?0??0001????00?111000?000?????????????????????????????????????????????????????0????????001??????????????????????2?00???0?????????????????????????????????????????????????12???0???1??????1?1?????????????0?100??????1??{12}??00????0{02}??10??000????0???????01????????????????????????????????????????????????????????????????????????????????????????????????????????111??0????????????????
Noasaurus        ???0??0????????????????????????00???????????????????????00?0???????????????????????????00?{01}{01}????0???1?00?1111?????????????????????1?????????????????????????????0??1?0?????????????????????????????????????????????????00?????????0??????????0???1??????????????????????????????????????????????????????????00??????{012}00???1????????00?0??????1??{12}00??????0?????????2?????????????????????0???????1?????{23}???????????????0????????????????????????????????????01????????????????????????????????????????????{01}??????????????????????????0???????????0??0?????????????????????????00?00?0?????????0??????????????????????????????????????????????????????????????????????????????????????????????????{01}??????????????????????01??
Velocisaurus     ????????????????????????????????????????????????????????????????????????????????????????????????????????????????????????????????????????????????????????????????????????????????????????????????????{01}000?1??????????00000000?????2???????????????????????????????????????11000??11??????????????0?????0??????????0??0?????????{12}1??????????????????????????????????????????????????????????????1?0111???3?0????????1????????????????????????????0??001??????????????????????????????????????????????00???0??0?????????????????????0???????0010???????????????????????????????????????????????????????????????????????????????????????????????????????????????????????????????????0??0??0000??1????00??????1??????????00?????0
Masiakasaurus    ???000000???111?1?00?0?11????101?0???????????{01}10000??????0?000????????0?12010?0?0???00?0{01}{01}{01}10{01}22{01}0101100001{01}000111?{01}11{01}0000?111{01}??0????????0010002100??????????0???1?????1?000000??021{01}02?10001{01}1200100011002?010011111000{01}0?????{12}00?????00??10?1{01}020?20??00010?????00000???0???{12}1???1???????1?0000?11?1010000000?00{012}00?{01}01?00211?100?0?000?01???000??????1???1??00211??200??1??????????????1?10011????{23}2000?????01????00???0010?0??????????0?0?1?001210??01000010001??00000011?1???1021??0?10000000000100?00??000??0????0?0000??010101???0?0?1{01}0???00??0???001???????????????????0?0?00????0?00{012}110?????0???????????00??10?01?0?1?1{01}1000?001100000???????????????000???0001000001?01?0000?01???0{01}{01}????10??????????10012?100
Elaphrosaurus    ?????????????????????????????????????????????????????????????????????????????????????????????????0?0???1000?0001100010000000?0{01}{01}???????????0010002100??????0????????????011000000?20110020{12}000??1100110011002101001101000000?????2????????????????02{01}0?0???0010?????000110??????????????????0??00???0?0?01?0???10?10???????01?11?????????????1?????????????????????221??10???1???0??????????01100100???21000?1???01????{01}0??0???01???????????0??01?001?0??????10000001??011100?100???1010??001?000010000100?00???????0???0???0????001??????0????{01}????10??0?????????????????????????????????????00?010??0???????????????00?1??01???10011000?001100000??????0???0??{01}?0000??1001?0000010010000??1???00{01}????????????????100?2???0
Afromimus        ?????????????????????????????????????????????????????????????????????????????????????????????????????????????????????????0???11????????????????????????????????????????????????????????????????????????????02??00?1101??????????0????????????????????????????????????????1?0???????????????????????????????????????????????????1??????????????????????????????????????????????????????????????????????????????????????????????????????????????????001?1????????????????????????????????????????????00?010??00??????????????????????????1?????????????0?????????????????????????????????????????????????????????????????????????????????????????????????????????????????????????????0???000?????????????????????????1??1?????
Limusaurus       ?111001010?????0?????0?????01000001?1?000?10000?0?0110??00?1?10010?00?10120200?00{01}?1?1?121{01}??1110??01??100010?01?1?01000?00?02110?001?10?010000002000000?????02?????????210000100010110010100010120?10{01}001002?01?00?0100000001000{12}0031?000??????1?030?0{01}??0001?00???00000?100000{01}????1?0?1?200?002000?0100000001001?{012}00?011010{12}1000000000?00???03000002?01?00??0?012??001102010??0000001????011?01100002{12}000010?{01}010???1{01}000?01????0?????0??0?????00????0?000{01}???????010??0?011?00000010????000?0??0?000?01???100?100???????00????110?1010?10?01?00?0??00?0{01}00000????????0???0??????????????000????????0?????????0???00??00?0000?1??11?0??1?0110??????10?0001??000000???10??0?00??????????0????0011??????0?0???????????0?100
Deltadromeus     ?????????????????????????????????????????????????????????????????????????????????????????????????????????????????????????0??1?1{01}0?0????????100000?0000?0???????????????????{01}???00??{01}11{01}??0?00?0?1???{01}000?1002?00??1101000000????01?????????????????????{01}???001?{01}????00??0???000????????????????00?0?0?0?0???????????0?????????{12}1????????????????????????????????????????11?????????????????????10?11???2??00???0?01???????????????????????????????000????????????0????1{01}??????1???????????????1?0?00?00100??0???????????????0????0????????12?????????0???????????????????????????????????????????????????0????????????0??0??01?????0?10??????1?????????????????????0???????00?1???????????0?{01}????10??0??????????????0??2???1
Gualicho         ?????????????????????????????????????????????????????????????????????????????????????????????????????????????????2???1{12}0?00010{01}{01}0?????????00010?100000????00?14{01}00?1100???????????????????????0101??10{01}0111?2?????????00000????001????????????????03??21???000001????????010?0??10???1?01??00?????0?0???0?????0??0????????????1???????????????????????????????????????0?11?1?10100?10001001????011?????{12}?000?1???01?????{01}?0????00???00?010?0??00??000?????????????????110000011?0000?????????0??0?00?0?0?0??0????????????????????1?????1?10??????????0?0???1??????????????????????????????????????10???0?0????????????0??0??01?001?1?1000?000000100??000??10000?00????????????00?{01}??????????1????0{01}??????0??????????0??20?0?
'Angeac_taxon'   ?????????????????????????????????????????????????????????????????????????2????????????????????????????0????10????????????????????????????????????????????????????????????????0??????2???????00????????????????001???0??{01}00{01}0?????1???????????????????????????????????????0???????0???????????????2????0????????????????????????1?????????????1?????????????????????2???????????????????????????0011????{23}???????????????0??????????????????????????000????????1????????????????????????????????????000???0??0?????????????????????0????????00????????0?????????????????????????????????????????0????????????????????????????????????????????????????????????????????????????????????????000???????00?????????????????????????
Chuandongocoelurus ?????????????????????????????????????????????????????????????????????????????????????????????????????????????????{01}?????????????????????????????????????????????????????????0?????1{01}????0{012}????{01}?????010?0?100200?0?1100000?0??????1?????????????????????2??????0??????00??????0??2??????????????1{01}????????0??????????????????1011????????????????????????????????????????????????????????????0?100??????200????????1?????0???????????????????????1?00??????????????????????????????????10??0?0?000000?00?00?0????????0???????0????001??????0?????????????0?????????????????????????????????????????????????????????????????????????????????????????????????????????000???0?????0?001??20000??{01}????1{01}??????????????????0?????0
Monolophosaurus  ?001000100????1???0?00?10??00000?0100000100101110?101010000010000??0000110010001000000000101?1111000110000001001110{01}0000??0???????00????????????????????????????????????01{01}0000000101000101{01}00?{01}110???????????????????????????????0020?0201000011?0{12}00???????????????0000????????????????00??01{01}?0?0?1???00000100?1??1012?1?10??01100101101000??1000110000000000000{01}0{01}??????????????????????{01}0??????????1?????0????1?00000??000?????????????0????????0?00000000000?01???????????????1010????00????????????1???11001001?0001?0?000?01100??????00{01}?00?0???010?00000??0?00{01}?0???000?0??0?0?????00000010000???????????????????????????????????????????????????????????000???00?0?1????????????????????????01???0?????????????00?
Pandoravenator   ?????????????????????????????????????????????????????????????????????????????????????????????????????????????????????????????21??????????????0??1????????????????????????????????????????????????????????100{01}00100010000000?0????{01}??????????????????????????0?0????????????????0????????????????????0?0?0??????????????????????1????????????????????????????????????????????0????????????????????01????????0???1??0???????????????????????????????????1????????????????????????0????????????????????????0??00??????????????????????????????10?????????????????????????????????????????????????????????????????????????????????0??????????????01?1?????????????????????????????00?{01}1001000?000????{01}1????????????????11001???1
Piatnitzkysaurus ???00011????0?11100000?1?0?????00????????????{01}00?0?0????????01000?????0?????0??????????00?01?1{01}110??11000000{01}101110{01}010???0???????????????00000?121011???????????????????1{01}00??{01}??2011102?11010{01}?1??{01}0001?001??0????0?00000??????10???????0?????{01}1010?0???00010?????000100???????????0???????0?0{01}00?0101?00?0?10??000?0???{01}?101111000?0?????10?0{12}??0???0?0???00???0{12}01??1000010?????????????110?0?00???21?10?????00????00??????0??0??0?0????????1?0?12?0??0?00?0?0??0?01?100?00?????1?11??0?001?00??0?0?0010???1????0??0???100???02100????01??0??0??00?10????000?????00?????0????????????????000{012}010?????????????????00???0?0100?00???00???0??0??01??{01}????????????000???10????10?0?????00???{01}????01????10???0???????0??1?00?
Condorraptor     ????????????????????????????????????????????????????????????????????????????????????????0??101???0????0?00?0{01}{01}0011???00?0?0??0?????????????????????????????????????????????{01}????0?2011{01}0??{01}10{01}??1?0????0?10???0???????00???0?????????????????????0?1?0?{01}??????????????0100??0????0??????????????0????????00?0???????????????10???????????????0?????????????????????1?1???????????????????????1?0{01}??????{12}1??????????????00?????????????????????????001???????00000?????????????????????11????0?????100???????????????????????0?????{01}1????????0?0?????00??0?????????????????????????????????????00?010???0??????????????????????????????????????????????????????????000???1????00000??????????????????????????????????????????
Marshosaurus     ???00?1????????0?10??0???0?{12}??010???0??0???????????0???0???000?00?????0?100?1??????0?0000101?1?1100?11?0?0001?0?11?00??????????????????????????????????????????????????????00??0?10012{01}0??110011120?????????2?????????????????????0020??????????11?11????????????????0000????????????1???????010{01}0?????1?00?0010??0??001?0{01}?11??1?000{12}0??0???????0?000???????00?1?0?0{01}?????{01}????????????????{01}1??????????1?????1?????????????0???????????????0?????????????0?00????????0???????1??????011?????0????????????{01}?????0??000?????10?????1100????????0110??0???0???0000?????????0?????????????0??????0??0?0??????????????????????????????????????????????????????????????000???0???0??????????????????????????1?????????????????10?
Poekilopleuron   ?????????????????????????????????????????????????????????????????????????????????????????????????????????????????????????0??10100??1?0?????0?????110011000001?{01}???0????????????????????????????????????????020?10000000?????0??00{01}?????????????????????{01}?????{01}?0??????????{12}0?0??{12}0????00???0????????????0????????0?????????????1???????????????????????????????????????????{12}?0001????????????????????0???0100??????????????????0??010010100??????1????1????????????????{12}???0001011??????????????????????0??00??????????????????????????1?????????????000???1???????????????????????????????????????????0?0?????????????????????0?????1?0????1001100??001???00??????????????????????000?000???????{01}{01}??????0???????????10?????
Duriavenator     ???00?1????????????????????{01}0??0??????????????????????????????????????0??1??00???0???0?0010101211?0???????????????????????????????????????????????????????????????????????????????????????????????????????????????????????????????002?1?{12}???????{01}0???????????????????????????????????????????0???0????????0?00???????10??0{01}????????00????0???????000?????0????1???0???????????????????????????????????????????????????????????????????????????????????????000?????????????????????????????????????????????0?????00???????????????????00???????0?10??????????0000???????????????????????0????????????????????????????????????????????????????????????????????????????????????????????????????????????????????????????????????
Megalosaurus     ???000?1?0?????????????????????00??00??0??????????????????????????????0??1??0?????1?0??00101012110??1?0???0??1?011??0000?{01}0???????????????000000011?01??????????????????010000000?202100{012}?{01}10{012}?{012}110010001100??0100??0?000000?????10?????????????10?1?{01}2{01}??00010?????000010??0????????????00??0?0000?0????00000110?0?010???{01}?1?110?000?0????0???01??0??{01}?0?????1?0?01{01}1??1001?00?????????????0{01}?0?100???11?{12}???1??00???000??0???000001?000???0???1?001?????0000??????1?110??1?01??????010???0?10?00100???00000???????0?1?????{01}0???011?0????00??0??00?00??0?0{01}?000?????????????????????0?0??????0???10??00?????????????000000?0{01}?00??1?100??10???0??0??00???????????00?0???0?0?01000?0???000??0???011????????????????????2?0??
Torvosaurus      ???0000110?????????????????000010??011?01?100?????0????000?0??????????0??1??0????????0000{01}01012100??1100?0001100121{01}0210?0011??{01}0??????????00000121001101?00?1{012}00??1?0??01?000?00?2021002011000100000000110010010000000000010????10011??????????{01}0?11{01}{012}1??0001000?1?000001??0????????{01}001??000?0000?0?0?0000001{01}0?1?010??0{01}?101101000{01}00?000?0?0{01}000??00?0??0?1??001110?100{01}?00?10000???00??0{01}001100???01?10011?100????01????00??101101010??0?001?000?0???0?00{01}000001?111000011?000?1010??0?00000010000100100?0{12}0???{01}???00?100???0{12}110????020?00?00?00?00?0000000?????????????????0?0??1????0?00?010??00?0???????????000001?01???0?111100?101001100??111?01000?00?000???00?000110000000000??0???011????????0???????100120001
Wiehenvenator    ???00?1?1??????????????????{01}000??010???0101{01}??????0???????????????????0??{12}??0????????0000{01}01012?1????????????????????????00?1?????????????????????????????????{012}????????????????????????????????????????????010?100?000????????????001???{12}0??????{01}0????2{01}?????????????????????????????????????????{01}????????0?00????????0??01????1?1?00?0??00?????{01}?0??????0????????0??????????????????????????????????????????????????????????00???????????????????????????0?0????????????????????????????????????????0?1??0?0?1?0?????????????????????????????0?00???0??????0??0????????????????????????????0??????????0?0???????????????????????????????????????????????????????????????????????????{01}0????????????????????0?????????0???0??
Dubreuillosaurus ???00011?0????1?10?0???0?0?0??0000??1?0?1??00110?00??01??0???000010???0??10{12}1???0????000010101201?0????????011?0?1????{01}00{01}??110???0?????????????0??????????????0?0?1??0?????????????????????????????{01}0????0?1?????????????????????002???{12}0000??010?1??2{01}?????????????????????????????????????0??{01}0??0??0??0?00???????10?{01}01?????1000010?10001???1000??{12}000000010??01???????{01}??????????????0??????????????0????1??????????00??01????????????????????????0??0?0???0?????????????????????????????0??0????0???{01}?0?01001???????????0??????0????????0?000?00????????00?????0???????0????0???0?????0????0?0???0?0????????????????????????????????????????????????????????????????????0???????????0???????????1????0???????0?????0??
Afrovenator      ???0001110?????????????????0?????01?1??01?100?????0??00000?0??????????????????0????????00?0101??10??11?0??00110?1100?????0??1?1{01}0?0??????????????21??????000?0{012}{01}00?11000?1??00?{01}??2021000?1{12}001{12}?1??0000???01??10???0000??{01}?0?000?0??????0???0???00{12}???1?????1?{01}1??000000????0?0{01}????1?01?????00{01}?????0??00?0?10??00?10???1?1?1111100101??00?0??1000??0000??0??????10?0????????0????????000?0{01}0?{01}????00{12}10????10??0????0??0??00???????????0?0???1?0?????????000??0????????????1????01011?????00?0????0???00???01????0????0?10?????110?????????0??00?0???0?0??????????????????0???00?0???????0??0?010?????0?????????????????????????????0?????0???????????0??????0?000???0?????1?????????????{01}??0?????0?????0?????????0??0001
Leshansaurus     ???????1????0?11??0000?????????00????????????110?0?00???????11000???????????????????0??00?{01}1????1???1?00??00110?1{01}??000????????????????????????????????????0??{012}00??110??1{01}1???????0??????????11{01}?0??{01}0?0????1???0???0??0??????????????????000?1??00{123}?0?1??????0????00000??{12}?????00??????????????{01}??????0??0?0????0???10???1?10{12}1?0??0???????1???{01}0??0??0?000?0?????1{01}1????????????????0??0????0?1???????00??????1??????0????0??????????????????0????0??00???000000????????????????0???{01}{01}????001?????00??00{01}0???{12}???????0??????1???11?0???????????0??0???0????????????00??0??0????????????????000{01}010??0??????????????????????????????????????????????????0???????0000???0????????????????0????????????1?????0???????????0?0?
Eustreptospondylus ???00011????0?11100000?1?0?0?000?0??????10100100??0??00?00?0?1000?????0?11?{01}0????????00001010121100010000000110011?000000000???{01}???????????0????02100???????????????????111001000?202100??1{01}001201001000110010010010????0000???0?10020??{12}000?00?100{12}000{01}?????10?????000000100???{01}0???0???????000{01}0??01000000001000??010??01?111101000{12}0??00?1{01}??1000???0?0000010??0111???????0??????????????01001100???11010??????0?????0??00000????????????0?001?000200??0?00000000??110000001?0???1010????00000010000100?1??01????0???00?00????01100????000?00?0??00??0?????00????????????00???00?0??0????0?00{01}010??00???????????????????????1?1?101000?001011100?????????????????????0??000000000000000??0???011?1?0101??????????000??001
Cristatusaurus   ?0?0??1????????????????????001010????????????0??????????0010??????????{01}??0??1????????00003010?21100???0????0110?11??0????0????0{01}0?0??????1?0000???10?2?????0??{0123}0000{01}1000110??0?{01}???01?100?1?0102?1??10?01??01??10??100????????????0031??2???????{01}?01{01}?20??00?1?0????000?0????????????0???????0?0{01}0??????000??0?0??00?11??01?1111?1?00{12}0??0???1?0??0????0?0????0??00{12}01001001?00??????????00?1100??????0?1?20???000?????00?010?????0????0?1??0?0???000?????0?{01}00?????10010?1?????1?0????1?????0?????0000???0?0???0???0????10??0????111??????????000?00???0??0{12}?0?0?????????????????0?0???????????00?????0?0???????000?0??????00?1?0??01?0??0?10011????{01}?{01}?0????????00????0??0??1??????????0???????????0???????101000????2001?
Baryonyx         ??????????????1110000000?0?00101????????11100010???1????00000?001?????1?100{12}1???00?1?00003010121100?110{01}000{01}1{01}001100?????00??00???????1????0000?1110?210??00?0{0123}000?{01}100????0?1?01??011{01}?0?{01}?0{012}?{12}??01??0??1001????????0????????????0030?02??00??010011??1??0?0110????00000??????????????01??{01}00?0{01}01101?0000?00?0??00?11?{012}0??1??1??????0??0??0{01}?010??10?0?0?0?00?100101??{01}0?{01}000?????000??00?1???????????1?10???????1??00010????00?01?01000??0???1????2?01?0?{01}00010000?010000010?1?????11000?0?0100???00???0?0??100?0???1?0010?????111?0?1?????{01}0?0??00?001?020010????0?0?????????00?0?00?????100?010?????0?????0??????0??00?00?1?0?110000?001000101??11{01}???00????0000??0???0?11000????????????????????111??????????1???20???
Ichthyovenator   ?????????????????????????????????????????????????????????????????????????????????????????????????0?????????????01{01}?0{01}?{01}???0?????????????????????????????????????????????011000?01100110010110111010????????????????????????????????????????????????11?1??????????????0000????????????0?????????0?????????1?0??100?1?????????11??????????????????????????????????????00??????????????????????11??????????1???????????????0???????????????????0?0???????????????????000????????????????01000??00??????????????????????0???0???0?????11???????????0?????0??0????????????????????????????????????????010???0??????????????????????????????????????????????????????????000??000?000????????????????????????????????????????????0?
Irritator        ?00???11?0??0111100?00?1?0?0?101?0101?00000001?00?001?0?0???0?101??0???1???{01}?0???{01}0?00002?0??1??????????????????????????????????????????????????????????????????????????????????????????????????????????????????????????????????????{23}1?0?000???0{01}??????????????????????????????????????????????????????0??1?1????????110{12}?1??????1?00{01}00?000?????0??0000101000??1?????????????????????????????????????????????1????1?00??0??100??????????????????????1?000??1?????????????????????????????????????????????{01}???01???0???1??????01?????1????????{01}??00??????1???0??0????0{12}000??00???????0??????00????????????????????????????????????????????????????????????????????????????????????????????????????????111??00???????????????
'Spinosaurus_sensu_lato' ?0000?1????????????????????011010???????????0???????????0?{01}0??????????0?110?0???0????000210??122000?100?0?0{01}11111100??0?000??00{01}0?0???????????????1????????????0???1????011100?0{01}?{012}0010???0?0110?0??1?001?00??0110??00??????0?000??031?00????0??1?021??1??????{01}?????000001?0?0?000???0???????{01}?000????????1{01}{01}0?1001?{012}111?11?12{01}1?1?0?10?00???0??{01}00?01????????1??00{12}01???????0????????0??1??1110{01}0??10?{12}10{12}?0??????1???00??0????????????????0?????000?????01{01}00010000??????0??1??????012?????0????100?0?0?000???{01}0?000???00?0?????{12}{01}???0?????1{01}00???00??01??2000???0?????????????0000?00??????0??010??00?0???????????????????????????0???????????????????????????000???00?0???1010??????00?????0?1{01}??????1??????????????0?0?
Kaijiangosaurus  ?????????0???????????????????????000???????????????????????????????????????????????????00?01???????????0??0?{01}1???????????????01???????????101000?11002?0??00?{123}{012}00??100????????????????????????????????????????????????00000????011???????????????0?2???{01}??0001?????????????0?0??2??????0??????????1?0?0?0???0????????????????????????????????{01}?0??????1????????????1????100{01}000????00????00????0??0???01?010??1??00????0??0????00?00?01?0??????????1????????00????????11??0??10?0?0???????????????10????????0????????????????0?????????0?0?0???????????0???{01}????????????????????????????????0?0??????????????????????????0??0101?0???100??{01}?10001????????00?????????????????????????????????{01}????11????????????????????10???
Erectopus        ???????????????????????????????????????????????????????????????????????????????????????00?0101??1?????????????????????{01}??????0??????????????????????????0?0???{012}?????{01}0?????????????????????????????01000?100??0?00??0000000??????????????????????00???????????0?????0??????????????????0???0????{01}???????????0???????0?0????0??21????????????????{01}???????????????????????????????0????0{01}?0??????010?????{12}?0????????????????0??????????????0??0???1000????????0????????????????????1?0??????????0??010???100?0?????????????????????0????????0???0??????????????????????????????????????????????????????????????????????????????????????????????????????????0?00????0?0??????????1000?????000??????0???????????????????0???????
Xuanhanosaurus   ?????????????????????????????????????????????????????????????????????????????????????????????????0???????????10?11????????????????????????10100?1????{01}???00000{01}?0???{01}0?????????????????????????????????????????????????????????????????????????????1??????001{01}?111?????????????????????00??00?????0?0???0??????????????????0???????????????????0????????????????????{01}1??100?001001000?00??????????????0???10?0??00????????????????1??0?000???????????????????????0?????1?00?010?000????????????????????????????????????????????????????????????????????0???1?????????????????????????????????????010?????????????????01??00???00?1??1?????001?00100??{01}?{01}?0000100{01}0?????????????????????????????????????????????????????10???
Yangchuanosaurus ?001011110?????????????????10?0??0000?001?1101????0??000?0??????????0000010200010?0000000101??11??00100000000{01}0011000000000??{12}1{01}0?00???????0?0???{12}1?01?00000?10?0???{12}???010001100?2{01}1{01}{01}0{01}0100110110?10001?00{12}??1001000?0000?0?0???00000000??00??1?0{12}{01}0110??0?1001???0000{01}????????????{01}?001?0000{01}00?{01}????00000?100?{01}0?101{01}01010{12}111100101000010??10{01}0011000??0??011010{01}0?1??{01}?100?0000?0?????0{12}0?2???????10{12}0?01?00?000000000?000??0??0?0?1??0???1?000?1?0?0?0000000?0?000?001010100?1011??00000?00?0000?00100?110?1101?????000????111?1??????000100?0??00?0100000????????0???0?0??????00????0?0000100000?0??????????????????0??0?1??01?00?{01}?00001????1???0000??0{01}00000??0010?01010?0???0?0?????????????????0?????????0???001
Shidaisaurus     ??????????????1??????????????????????????????{01}?0???01???????01000???????????????????????0??1????????10??????????1{01}??0?0????0????????????????????????????????????????????0100?0????201000{01}?1?010{01}?1????????????????????????????????????????00?????001{01}?????????????????001????????????0?????????1?????????0??0???0?1?????????1???????????????????{01}??????????0?0??????01??????????????????????11??????????????????????????0???????????????????0???????????0???0??0????0????????????????0?1???000?????????????????1????0??????00?????110??????????0????????0????????????????????????????????????0?0{012}0?0??0??0????????????????????????????????????????????????????????0000??00?0????????????????????????????????0?????????????0?
Metriacanthosaurus ?????????????????????????????????????????????????????????????????????????????????????????????????0?????????0??0011?0??0?????????????????????????????????????????????????{01}???0??{01}??2011{01}???100{01}0{012}1???0000??????0???????????????????????????????????01????????????????0?0?0????????????0?????????0{01}????????0????1?????????????1{01}{12}?????????????????????????????????????01??????????????????????02?0????????1??????????????00?????????????????????0?1?000?????????????????????????????????10?????00?0?000????0??????????0???????0?????11???????????0????0???0?????????????????????????????????????????10??????????????????????????????????????????????????????????????00?????????01???????????????????????????????????????????0?
'Sinraptor_dongi' ?0010111000?0?1010000010010110000000010010110010?100100000?0010001000000110110110{01}0000000101011110001000000{01}1{01}0{01}110000000?0???????00??20??0??0??0???????0?????{01}?????{01}??1110000000?2020000010001111000000010020010001000000000?00010010000010000010011?{12}????0?{01}0?????000011100?00{01}0???1???100000000?00100?0000010000000011010111111000101100010??1000001000?0000010010{01}??10?1?????0000??0????1200100000?110??0?1?10000000000000000???????????00001?0002100000000010000?0???????????0?1010??100000000000010010??1100110110000?0001001111101?00000{01}100?00??000?000000000000000?0000?0000000????000000100000?02?01000??????????????10????????????????????????01????00?0000??10?000100000010000000??0011???0110?00???????001??101
hepingensis      ?001011100??1?1??00000?????{01}100??0000?101010001{01}??001010?0??0?000???0??0100210?{12}0?0000000101?11{12}1000100000001{01}00110{01}00?0?000111{01}0?00??????0?10000???????????????????????1100?0?01??0110001100110110010?0010???????????????????????001100{01}0000???1?0{01}1??1??000?1?????00000????????????1???1???001{01}00000?0?0000?100?00?0010?1?1{01}1?11000101?000{01}0?0100?001000?0000010?{01}01??00010???????????????12??????????1?????10?0?0000000?00000?1??????????0??????????00?00000{01}{01}0001?1?????????????1{01}11101?000001???????01?0?120?11?1??000000?10?111?1??????00{01}100?00??000?00000?000?00?0???00{01}????0?00????000000100000?????????????01?00??0??00?????????????????????????????????000??01?10?01000???????????????????01????00??????1???{01}??0?
Siamotyrannus    ?????????????????????????????????????????????????????????????????????????????????????????????????0?????????????11{01}??000???001???0???????????????????????????????????????010000?{01}01002100?1{01}??101?1?????????????????????????????????????????????????0?0?0?????????????0001????????????0?????????1?????????0?0??100???????????11??????????????????????????????????????????????????????????????12??????????1???????????????0??0????????????????0???????????????????????????????????????1001??1?01??????????????????????1?????????????11????????????????????0??????????????????????????????????????????0??0???????????????????????????????????????????????????????????0000??0?10??????????????????????????????????????????????0?
'MNNGAD_Kryptops_postcran' ???????????????????????????????????????????????????????????????????????????????????????????????????????????????01{12}??01{01}0????????????????????????????????????????????????01001000?1102100??100100100?????????????????????????????????????????????????0????????????????0001????????????1?????????0???????????{01}??01??1?????????1{01}??????????????????????????????????????0???????????????????????10??????????0???????????????????????????????????0?????????????????00???01????????????????0{01}1???001??????????????????????0???????0?????11???????????0????????0?????????????????????????????????????????????????????????????????????????????????????????????????????????0100??0?1??0????????????????????????????????????????????0?
Allosaurus       ?102001110000?1{01}{01}000000101?111000010110010110010?10010000000{01}1010100001011010001000000000101011100101100000{01}1{01}0{01}110{01}0000000012100?0000???{01}000000011001010{01}00110000001001110000000?201000001101000000000011002001001{01}000000000?0001002010100000011{01}00102{01}000001002110000001100010{12}00??10010000010000001000100001000{01}0100110111111{01}1000100100010?0100000{12}000?000{01}{01}100{01}{01}10000000{01}0000{01}001000000110{01}11000001001000100000000{01}000{01}00000101000000000?001000021000010000000{01}100110000{01}00000010{01}1??0?01{01}00000000100100?{01}10011011000{01}1001011111100000{12}000{01}000100??000100000000000000??0000?0000000????000000100000?0????{01}??010?000000?000{01}00?111000?0010{01}110001001?010001000000???001000101000000110000??0011?001101000100000{01}01010001
Saurophaganax    ????????0?????????????????????????????????????????1?????????????????????????????????????{01}??1?????0????00?00011??11???0{01}???0?????0????????????0???1100?????00??{012}00??1?1?????{01}?????1{01}0??{01}?{01}????{01}0{01}?0??0000010?{12}?0100??0?00000?0?0?01?????????????????0???{01}???0?10???????0???{12}0?0??2??????0???00???{01}???0?0?0???0????0??????????1111??????????0????????????????????????1????{01}????0???0?0?????0?????0??00???1{01}020???1?00????00?0??0?0????????{12}?????????000???????00?????????110000000?00???{01}1??0?001??000000?00??????????1???????0????111???1??020?0?????00????????????????????????????0?0???????0?0???10?????????????????????????????{01}???100??0?1001000??????0?00?????000???????????????????00??0??0?11??0???1????????????????0?
Neovenator       ?102001????????????????????010010???????????????????????????????????0?0??{01}0?0????????0000{12}01011100??110?0?1{01}1100121{01}?1{01}?000111110???????????01000??????????????????????????0?00001002000001001001000100011002?0000??0?000?00?????10020001???????{01}0011?20??0?0?0?????0?000010001?{12}0???10??????0?0000?0????10000?100100101??{01}?11111110010??0???0??100001?0?0????0??10{01}01??10?00????????????????001{01}100???10??????0?000???{01}0??????011??????????0?001?000?????0000001001??0??????????????001??0?00000000000100100???0??1?1??0??00???0?111??????0000{01}00??0????0??00000??????????????????????0??????000010?000?0??????????????0?0?0100??????????????????????????????????000??????0010000?????0{01}00?0???0?{01}??0???0?????????1???1?00?
Acrocanthosaurus ?0010111000?11101?00000000?110010000000010100010??00101000110100010000001101101100000000010101220??0?1000?0{01}1100?2?1??1?00001??{01}0?0???????000{01}00{01}0101200000011{01}101?{01}100????????????0110?00110{01}000{01}00000011001?0100??0000000?0?0??10020100000000010011021??00?010111????00?10?0?020???1?00110001?000100001?0?0?1??00?0000001??12111100101100010?01000001000?00000100101??1000000001100?00000??00?1000?0?1?020011?00100000{01}00?0000?10001111100???01000?2?00000010010?{01}1?11100101000000??????0?101000?0001100100?020?11?101?001?0111???100??10??00{01}100?00?1000100000000?0?001??0000?00?000?????010000100000?0???????????00??00?0?0000?111000?{01}01001000??{01}0{01}?000010010000???0????1100{01}???????00?{01}??0{01}11???1110?00???????11?0?101
Labocania        ????0??????????????????????????1?????????????{01}10?1???????0?1??????????????1??????????0?00??1?1????1?????????????????????????????0??????????????????????????????????????????????????1?1??{01}??????????????????????????????{01}??????????????????00?0???0???????????????????????????????????????????????0??????????0?????1???????{01}??????1??????????1???{01}??????0?0????0????????????????????????????????????????{12}???????1???????????????????????????????????????????????????????????????????????????????????????????????20??????????????0??????????????0?????????0???????????????????????????0????????0??????????????????????????????????????????????????????????????????????0?0?????????????????????????????????????0???????????????
Shaochilong      ???00?1??????11?1?0????200?{01}???1??????????????11?1?01???000010?????????????????????????00?{01}1????0???110????0?????????????0??1?????????????????????????????????????????????????????????????????????????????????????????????????????0???????001000?0?????{01}?????????????????????????????????????????????0?1?????0????????0???1??????1?00?0?????10???00?0??0???0?0?????{01}????????????????????????????????????????????????????????0????????????????????????2??0???0?????????????????????????????????????????????1?0??2?????1???111????????1?????????0?00???0???????????????????0?????{01}?00?0????????1????????????????????????????????????????????????????????????????????????????????????????????????????????11????0??????1?????0??
Concavenator     ?0000?110????????????????????????00???0?1?000?????0??????0???????????????1?????{12}????0??00?01???????01?00??0??{01}???{01}?00?{01}??0?01?100?000??????0?00??21??1????00?{012}{012}{01}?010{01}??0010000????{12}001{01}0??{12}?01???0?01??00??0???100010000000??????1002?00{01}???????{01}?01{01}??{01}??00?1?0???0000?0????00?2?0?0??00??????0??????0?11?0{01}??0????0101??1?11{01}??1?00100??0??0?0100??10000?????????{01}010?100{01}?010???0??????1110??1?00??011100??10?0?000?00?0??0?0?10??0?0?0??0?????????1??00??????0??0?01??1?0?0?1??0?0{01}1??????????????0?0?100?12????01??????00???021????001{12}??0010??0??10?01??000000????????????????????????01?000?0000??0???????????00?00?????1?0??11?0??{01}?10011????1?0?0?001????000???0010???????00?0??000?????11??0?????0????????001??1?1
Kelmayisaurus    ??????????????????????????????????????????????????????????????????????0?110?1??????????001{01}???{12}10???????????????????????????????????????????????????????????????????????????????????????????????????????????????????????????????????????????????1????????????????????????????????????????????????0????????0??0????????0???{01}????????0?????????????00???????????0???0???????????????????????????????????????????????????????????????????????????????????????000????????????????????????????????????????????????????????????????????????????????????????????????00????????????????????????0????????????????????????????????????????????????????????????????????????????????????????????????????????????????????????????????????
Carcharodontosaurus ?0000?1100????????0??????0?0???1?0000??010110210??101??????????????????????????????????00?0101??0????????0?01?????????????0????????????????????????????????????????????????????????0?00?{01}?????0{012}?0??10?01100{12}?????????????????????0???10?0010?0??0????????????1????????0?????????????????????????????????10?{01}01???1??00???1???1??1?00101??101???100?011000?0???????1?????????????????????????{01}0???????????????1????0???01????01?????????????????1?????1?0???0?????????????????????????????0??01??1????10?11???12???0?1??????????1????1????????0?100?00??000????00????????1??????????????????010????????????????????????????????????????????????????????????????????0?????????11??0?????????????????????1????0????????????10?
iguidensis       ????1?1?????1?111?0??0?0?0?{12}???????????????????0?1?01????????0?10?????1?????1??????????00?010???0???????????????????????????????????????????????????????????????????????????????????????????????????????????????????????????????????{012}?????00??0??0???????????????????????????????????????????1???{01}?????0????00????????0???{01}????????0??????????????0????????0?00???0?????????????????????????????????????????????????????????0????????????????????????2?00?0?0?????????????????????????????????????????????1????2??????????????????????????????0?1????????????00???????????0???????????{01}0?????1????????????????????????????????????????????????????????????????????????????????????????????????????????110???0????????????0??
Tyrannotitan     ???????1?????????????????????????0?00?00??????????????????????????????1??10?1???????????010101{12}100??1?0????1110?12?10000??0??0?{01}???????????0010?0???????????????????????????????????{12}{01}000?{01}10??{012}?10010001?001??????????{01}0???????0???????????????100{01}10????0000?????????0???0?????????????????0??000?0?????0?{01}01??010??????????1????????1???0????1???????????0?0???0101??00??00???????????????00??0????????{12}???1??0?????0?????????1????????????????????????0?0??01000??????????1??????????????01001???011?0?????????????????????????????0??????00??0?00??0?0{01}?00????????????????????????0????0?0000?00?00??????????????0?????010????????????????????????0???????????????????0?0?0?0???????????????????????1?0???????????0????
Mapusaurus       ??00??11?0?????????????????1???1?00001?01?1{01}021???1?????0?01??????????{12}?111?1???1?000??0010101??00??100??????1??12?0??0??001101{01}??????????0??0??1{01}{01}?1??????????0???0????200000?000{01}020000??10??????0100001?0201000??00000000?????10???00?0??????10?01?2{01}?????{01}0??????00?01???????????????????0?000??0???010?00?1??100001??{01}?0?11?1?00{12}0?1?00????{01}00?01{12}000????0?1???0???10???0??????????????0??????00??{12}1010??1??000??1?0?00??10?1???????0??0???1?001?????0?0???1?00???????01?1?1????{01}00??????1?01?0000??0100??2???101???00010??1010?1????0???00100??0???00??000??????????????????1???00????0??0?0?????0?0????????????????0?01?00????1??????10?1000????0??????????00???????0??1110????1000??1??1?{01}??0??????????????10????1?1
Giganotosaurus   ?0000?110??0111?0?00???000?1????????????1?11?210?0001???000101010?0???1?11??1????????0?00101??11001????????1110?12???????0?1???{01}0???????????01{01}?0???????????????????????010??0????201?000?0{01}0100?1?0{01}0?011?02???????0?????????????00{01}?0??0000??0100{01}1??{01}????1???????010?0????????????0???????0?0{01}00?01???10?0010??10??01??{01}?1101?1?00?0???0?1???{01}?0?01?0?0?0?00???01000?????????????????????100?????????{12}??????????0???00??0?01?????????????0???1?0??2?00?0?00????????????????????????01?????11?0?????????1????2????01???0????????111?????????0010??0???0???000??????????10??????00?0??0????01???????????????????????????1??01?0??????????????????????????????????000??????0??1???????????????????????110???0????????????10?
Datanglong       ?????????????????????????????????????????????????????????????????????????????????????????????????0?????????????012??00000?00????????????????????????????????????????????01{01}0???10?20???0?????{01}?????????????????????????????????????????????????????1?00??????????????00????????????????????????0?????????1?0????????????????1{12}????????????????????????????????????????0?????????????????????????????????0???????????????0???????????????????0???????????????????????????????????????1?01????????????????????????????0???????0??????1?????????????????0??0??????????????????????????????????????????0??00??????????????????????????????????????????????????????????000?????10????????????????????????????????????????????????
Gasosaurus       ????????????????????????????????????????????????????????????????????????????????????????????????????????????0???????00?0?????????????????????????1100???????????????????010{01}00?{01}?1201100000{12}000{01}?1??0??????0{12}???????0?00000????????????????????????1?0???????10?????000?00???????????0?????????0{01}?????0?00?{01}???0??00{012}???????1{01}1??????????????????????????????????????1???????1??????????????01000?00???{01}1?11????????????0??0????????????????0??1??001????????0??????0??1?10000000???0{01}?0??0?001??0??000??1??????????0???????0????010??????0?????????????0?????????????????????????????????????0????0??00?????????????????????????10???100?{01}0?00?10????????????????000???10???????????????????????1??????????????????0?????0?
Lourinhanosaurus ???0?????????????????????????????????????????????????????????0???????????????????????0?0{01}?????????????????101????{01}??0?00?0?01??{01}0?0?????????????0???????????????????????0{01}000??0?120?1000?{012}??1??????1000100?2?0???????????????????????????????????0{12}??21????????????000?0??????????????????????00???0????0????????00????????1011?????????????0?????????????????????1?10?1???????????????????{01}1?0????????1????????0?????00???0???????????????0???1?00?????????0????????0???????????????11????0?0?0?100001?0??????????0???????1?????11????????????????0???0?????????????????????????????????????0???10??00???????????????????????0??????????????????????????????????000???0?????10?1??????????????????????????????????????????
Chilantaisaurus  ?????????????????????????????????????????????????????????????????????????????????????????????????????????????????????????????????????????????????0100??????????00??0?0??1?{01}{01}?????10?????????????????0000?10???01?0??0?000001?????1???????????????????????????1????????0??0??0???????????????????0?????0?0??0????????0?????????{12}1?????????????????????????????????????????????1???????????1????001010???1??10??????0????????????????????????????0??000??????????????????1000000100?????{01}{01}??????1?0??0000??0?0????????0???????1????1????????110????????????????????????????????????????????????????????????????????????????????????1?101000?001001100???????????????0???????????1000?????000??0???011?0???????????????????0???
Fukuiraptor      ????0?????????????????????????????????????????????????????????????????0?????1????????0?00?{01}101110?1?????????1????{01}?0?????????0??????????????0010?1101201???????000?0100????????????????????????????110001100??00?0110000000?0?0??????????????????{01}01??????0??10??????????1??????????????????????000???1?0?0?00??????0????0????21???????????????0{12}?????????????0???0?0???????010???????0??11????001??0??2?0100?????0???????0??????01?10?00??????01?010?1???000??????????10010?00?0?????????????0100000????0??????00???????????????0????????0???0?????0??0???1?00????????????????????????0??????0???10?????????????????000000?000??1??11100?001101100?000??????????0????????????1001?00???0???1??001??????????????????0?120??1
Australovenator  ??????????????????????????????????????????????????????????????????????0?000{01}0????????0??{01}1{01}101110?1??????????????????????????????????0???????????110011110001100000{01}1111???{01}???????????????????????0101011002?000010000000000?0001??????????????10???????????1001??0?????{01}1000?0{01}0?????01??000??00????0?000?00???0??0????0????21????????????????{12}?????????????0???0??????????00110???1000000??0100000002?01000????0???????0???????000000101????110000?????000??????????10000000?00????????????0100000001?0?0????00???????????????0?????0?00???0????????0???1?00????????????????????????0?????????????????0???????????????????????0?101100?00000110000000?001000?{01}0?0??????????1000000000000?1??0011?0????11?????????0???0??1
Megaraptor       ?001111?????1?1?100????0?11010010????????????11011?1????????0??00????????????????????0101?{01}101??1?10110???0{01}100?121??12000001?????0???????0?1000011001?011000100000{01}1{01}00?????????????????????????0????00???02?????????00010?0????100{12}??02?0???0????10?????0001?02110??????{12}0???????????01??00???0?1?01?10?0?001??0??0?10?010?1??10?0010??0??1{01}?0{12}00?0??0?00??0???1?1110?00??0100001000000000?????110??01?01000??0000???01?0?0?????01?01010???????000???00???000000??????0?000?100001??{01}?????0??????0??0???1????100?0?0????????1?10???1????0?000010??0??0???{12}???00?????????????????????????????00{01}0?0???0?0???????????000?00?000????1010?0?00?00?100??{01}?{01}?0100000000?0???1???????????????????????00{01}?0?11?0??0???????0??100??
Murusraptor      ????????1???11101000001100??????????????0?120110?{01}010??00011100001?0?0?0??????11?{01}0000?00?0101???01????????????0121{01}0?{12}?0????????????0????????????????????????{012}?????????010{01}00?{01}?10?1?{01}????101?????????????0??0?????00???????????????????0000100????1?2?????????????000??0???????????????00????1?{01}?0?1?0??0?0??1??1?????00??11?1??????????1?0???1??????????0?0?011??{01}10?????????????????????10?1????????0???????????0000?0?1001?????????????0?????0000?00???0??01000?????????????????001????0?????000??????00??10???0?11?00?0?0???11??1???????00?????0??0?????????0??0?0010?0?00?00?01??????00???0?????0?0????????????????????????????????????????????????????????000???10?00??????????000????????????010???0???????????????
Orkoraptor       ????????1?????????????????????????????00??????????1??????????????????????????????0??????1??101????????????????????????????0?????0???????????????????????????????????????????????????????????????????????????2?0??????????????????????????????????????????????????????????0????????????????????????????????0?0?????????????????????????????1?????????????????????????????????????????????????????????????????????????????1?????????????????????????000???????0?????????????????????????????????????000??????????{01}??????????????????????????????{01}??????0????????????????????????????0?????????????????????????????????????????????????????????????????????????????????????????????????????????????????????????????????????????
Aerosteon        ????????1????????????????????????????????????1????0?????0011??????????????????0??????????????????0??1?00??0{01}110012110?0????1??????0??????00?11000???????????????????????010100?0000??????????000?10????????02??0101?00?0??{01}??????????????0???1????00{01}????0000????????000?????????????0????????01??0?0????0?0??100???????????11?1??????????1??1?0{012}??????????????????111?010010???????????????0???????????0????????00????01?01?01?????????????0?????0?0?1???????0110?0000??????????????001????00???????0??0??0???{01}????0????00?10????11???????{12}??00???00???0????????????????????????00?0???????0?00?010???0?0???????010?00??00?01000?????????????????????????????????000???100000?????00?0??0???????????????????100?10??0?1??01
Timimus          ???????????????????????????????????????????????????????????????????????????????????????????????????????????????????????????????????????????????????????????????????????????????????????????????????00000110???????????????????????????????????????????????????0?????????????????????????????????0?????????????????????????????2?????????????????????????????????????????????????????????????????????????????????????????????????????????????????1?????????????????????????????????????????????1000???????0????????????????????????????????????????????????????????????????????????????????????????????????????????????????????????????????????????????????????????????????????0000??????????????????????????????????????????
Kileskus         ?1?3001????????????????????1?1?1???????????????????????????????????????????????1????00000?{01}101??1?1????????????????????????????????????????????????????????0??????????????????????????????????????????????????????????00?00?0?0???0010??{12}??????????????????????????????????0????10????????1?0?????????????0??????0???00??01?????10000????0??????{01}010?????0??????11???????????????0????0?????????????0??2????0?????????0?????????????????????????????????????0????????????????????????????????????????????????????????????????????0????????0???0?10??????????0??0?????????????????????????????????????????????????????????????????????????????????????????0???0??00??????????????????????????{123}??0?????????0??????????0????1??
Proceratosaurus  ?10{12}0110100?0??1??0000?????1110100100?00?????{01}???????0?0?000?????1?00000000110?10?10000001010{01}021?1????????????????????????????????????????????????????????????????????????????????????????????????????????????????????????0??????00101?2?????0?1{01}???????????????????????????????????????00??0???0?0?1?0??0?00???????10?201?????10000?01?0?0?????0101?2000?????0110???????????????????????????????????????????1????1000??0??0??????????????????????????0?0110?????????????????????????????????????????????1???10??1???10?01???00??????0???????{01}?100??????10?0000?00000{01}00????000??0?01?0????0??????????????????????????????????????????????????????????????????????????????????????????????????????????1???0?????????????0??
Guanlong         ?112011010??1110100000?10??01101?0100100001101100?01100000?00000010???0?000110?00???0000{01}?0101??1{01}100?0100000000110{01}00000?00?21???00??????0000{01}??01000100000110100001?11010001?00000210?101101101{12}001010110020000110000000100100010020?020001??0110{12}{01}?01??0??110111001000?{12}00000{12}0???1?0110010100{01}?0000111000010001?0111{01}0101111?0000{12}01?0001???10101010000000?0110{12}1{01}??{01}0?{01}?101010001000?100111011000020010001?00010??00001000???00000011{01}00?001000??100?0?0{01}0000001??10000000010001001?????0000000?00100110?00{01}01?11?0000?1?00?001??01?0010?0{01}000?00?0010100000??00000?0???00??00?0??0????000000100000???????????????????????1?1?1?1000?101000001??{01}0{01}?000000000000???101000001110000000000??00{01}1???0??0?0????????0{01}??0101
Sinotyrannus     ?1?{23}001????????????????????1??????????????????????????????????????????0??0??1????????0000?0101?????????????????01{01}?????????????????????????????????????????????0?0?0??1?11???1??010??????????{01}?????????????????????????????0??????001???{12}???????{01}0?11????????????????00??????????????????????0???0????????0?00?00????00???{01}?12??1?000?0??????????010?????0????????0?01???????????????{01}????0?{01}???????????{01}??????????1??????0?????????????????0?????????????0?0?????????????????????????{01}0??????????????????1?????????1?????????????21?1????????0?10??????0???00?0???????????????????????0???????????0??????????????????????????????????????????????????????????????000??????0?????????????????????????????????????????????0??
Yutyrannus       ?112001100?????????????????1?10??0000?001?120?0???1?110000?1????????0??0?1010?0100?00000010101{12}11?101000?0?00??0?{01}??0????0??001{01}?0000?????0000000{12}1??0?0?000110000001100010{01}00?001001100001{12}0010?10?{01}0?0??002?0?????000000100?00010010?010??0???1?01{01}?{12}{01}??0001?01101000000{123}0000?201??10000000??000000?0?1?0000?1??100001311111{01}1110001010000?0?01010110000??1???11?00?0?00010100?01002000000000?1110??011010?01100?100000?01?01???0???????1?0??0?10?0????0????0??0??1?00??0?01??0001?{01}{01}0??1??01??0?0000?00100??2??1011???0??10??10?11??00001?000000?00?0011100000{01}00?????1???0?0??????0?????0?0?{01}??0???0?0???????????00??00?0001?1??11?0??{01}?00001??????1?0000?1000000????0?00??????????00000?????01??0?????0????????0??0000?
Dilong           ?103001010??0?1?100000??0??1110??0100?00?11101110?01100000?10100??????0010010??00??0000001010111??1?0001?0001??0???0????????011{01}0?001?????0100000{12}0?0{01}????00?000000{01}10001010?0?0??001100001?0{01}10?100{01}000??00?000????000001000200?100100020001?0?110{23}{01}??{01}??00?1??20??0??00?100?0?{01}?11?1?0??010011?00000000?0000?10?1?0011301???1110000101?00001?010111000001000??1102{12}?0?110001???01??200?0000{01}1001100?02?00??011?0?1?0?00?0?010??1??????????0?????0????00?1100????????0??0?0000?0?0010???????01???0?010?00100?11011111?0?0???01?10??1?????01000?100?0???000200000??00000????00???0000100????000??01??????0???????????00000????00?????1000?000000000????0?01000?000000????0?000000{01}000?000000?????11??0010??00???????0?00?10?
Juratyrant       ?????????????????????????????????????????????????????????????????????????????????????????????????0????00??00{01}00?11??0{012}000?0?????00??????????????????????????????????????01{01}000000100210000110000000??0?0?10???0?????0?????????????????????????????0110?1?????????????00000???????????10????????00????????1?0??100?10????????1{01}?1?????????????1?????????????????????1{01}1??????????????????????0010????????0??????????????00???????????????????0?00??000????????0??????????????????????1000??0?00????000???0??0????????1???1???0?????11????????????????00??0?????????????????????????????????????0??010??0???????????????????????????????????????????????????????????{01}00???10?0001001?????000????????????????????????????????0?
Xiongguanlong    ?00?1????00?1?10?000000??????10100?00?0010120110??11100000000000010000???????????????0000?0101??1110{01}10000{01}000001110?????????????????????????????????????????????????????{12}?10000010????????????????00000110???????????????????????0010??{01}??0??0??0011?????????0?????010???????????????????????010????0?0???00???0????????11?1?2??1?00001?010?0??101?102000?010???1?101??????????????????????1???????????1?????1????000?0????0{01}??????????????0???1??????000??00{01}0100?????????????????00?{12}??????1?00???????01???1{12}11101??1?111??110???11????????00?01?0????0??0??00?00000?????000???0?0???????0000{01}01000?????????????????????????????????????????????????????????????0?????0?0??1000?????????????????????????0?????????????0??
Eotyrannus       ?00{23}?00???0????????????????{12}?101???00????01{01}??1???????????01????????0?0011??0??1???000000{01}01011?0?1?00????00{01}????{01}????0??????1????????????000?{01}0?1100???0???1{012}0000?0101?????0?????????????????????????????????0100??????00{01}1?????10010?11???????{01}{01}01???1??0??{12}?20??00????0??0???0??????001?010???01?????0?0?00??????{012}001?0?????10??0?{12}0??0???1??{012}0??11?0?0????0?1?01????1??{01}01?000?0?20?0010???0?0?0???2?010?0??0000??????0????001??0????????????1100?????0?00????????0000000100000?1?????????????000???0??0????10?111????10????10??1?0???00??0??0??0????1????000?????????????0???0?0??0??????0???1{01}??????????????????00?10?1?00?1?101??0?001001100???0???00001??0?????????0???????????00???0???021?????????????????0??00???
Alectrosaurus    ???????????????????????????????????????????????????????????????????????????????????????????????????????????????????????????????????????????????????????????????000??{01}?????????????????????????00??????00?10020001011000000200?0001????????????????????????????0??????????110100010???1??????????0?????0??????????0??0??????????1??????????????????????????????????????????????????????????????10011001?2?0??0?????0???????0????????????????????0??000?1???????????????????????????????????????????0000010??0?????????????????????1???????0100?????????????????????????????????????????????????????????????????????????????????????????????????????????????????????????????????0000?0????000?0??0{01}11??????0????????????0???00
Appalachiosaurus ?002011???0????????????????????10???????1012??1??????????????????10?0?0??10?0???0????0?001{01}101????1???????????????????????0??01????????????????????????????????????????????????????111000?1{12}010{01}000?{12}00001002000?01100000020?????10????0{01}???????1?????21??????0????????001101???{12}0???????????0??00????0?????00????1000??{12}01??{12}211?0000011???????100011?0?0?????0??0??????????????????????????0{01}10111???2?0????????000???0??????????????????????0??000?1???0??????????????????????????????????01???000001001?0???11?0????????????11???1????10000??0??????01???0000?00??000?????0???????00??????????????????????????????????????????????????????????????????????????????0??????11?0?00?10000??0???011?0??????????????1001??000
Bistahieversor   ?0020110000?1?11100000?0?10101010010000010120110?101110000?10110110?0000010100020?100000010101??1?1??0???????????????????0??1?1{01}0???????????????0????????????????????????????????????????????{01}00?{01}0?00000?002?0001??0?0000200?0??1001?10110001001??????{01}?????{01}???????????????00??????1???10??00?00?0?001????00??????000?201???21010000011?001???1010112000?000101?0???0?00?0??????????????????0?{01}11001?{12}?0??0?11?0?00?0??0??000????????????????00?0002?0??0???????????0??????????????????????01000?0000?00100?121110??1??1???01110????0??0010?0?100??0???10?00000????00??10?0000??0?0100????00???????????0?????????????????????0?????????????????????????????????????????????????0?????0000?0??0?11??0?????01???????0????000
Raptorex         ?002101?00????????00???????{01}?101?0000?0?11120111???1??0????1???????????010001??20??000000101?1111?101000?0011?0??2??0?1???0???????0???????000?0?0{12}{01}??00????????10??100??010{01}00?{01}01{01}12100001??10{01}?1??0??0??00???010?1??????2?0?????0010?00000????1?0{12}0??1??0000?0????000?0?1????????????00110?0?0{01}0000???0??{01}0?100?10?00?101?12210000000??0001{01}?010101?2000??0???1101{012}???1100010??????20?00??00110?1??0?{23}0010??1??0?0?????001?00???0??0???0??0?????0?0?1???0?0?0???????01??0?011?01??00?1??0?0?0??????0??0?11??1111100???1??100??1021110????0?00000??0??001?1??000????????????0??????????????0?000?????0??0???????????01??00?010001???1????1?00110????{01}?????00????0????0?0?0???10?0?00???????????????1??????0??????????10?000
Gorgosaurus      ?00211100{01}0?1?1110000010010111010010000010120010?101110000?10100110000001{01}010002001000000101011110101000001{01}000012?0002000000011000000???00000001210010000001{01}4100?1110?0102000010010{01}0000111100010010001100200010110000002{01}010001000010100000001001{01}01{01}?0001000{12}???00000?100000100??100110{01}000000000001?10000110010000{01}2011012101{01}00{012}01100010001010112000?0001011000110000000000111020000??1000001000?210000111?000000000010000001000?000000?000?0002100001000??0001100?000011???000011??0?00101?00000100100?1{12}1010101{01}111100111121110100100{01}0{01}100000?0010{01}000000001000010?0000?0010100????000000?00000?0???????0{01}0?000000?000101??11100?{01}01001100??{01}0{01}?01000?0{01}0000?0?1010011000000{01}0000000??0001?000100?01010??0110000000
Alioramus        ?003{01}{01}11000?0?111000001001?1110100{01}000001112011{01}?1011100001110000110000000010?12001000000101011110?010000000{01}?0012?000{01}00?0?1?1{01}0?0??????????10????????????????????????????0000010{01}1210000{012}{01}1??????{01}10001100?0?0101100?{01}00200??0?100000{01}000001001001??2{01}??????0?????0?0?00????00?????????10??00000?0?001?10?00?10?00?00?201???210100000110001{01}??1011111000?00000110{01}010?????????????????????{01}{01}1?01100??2{01}0??0?11?0?000?000??00{01}?????????????0??01???0210001?00????001???????????????00?{01}??0?1?1000??0???00100?1{12}1?10{01}?110{01}110??111211?0???1{12}0100100?00??010?00000{01}0000?0?1???000?0010?00????000??010???0???????????????????????????????????????????????????????????0??0????0??10?000000000000??0?11?1?010??01??????1000??1?0
Tyrannosaurus    ?00{23}0011000?1111100000100101010100{01}00000101{12}0210?1{01}1110000111{01}00{01}100000001010012001000000101011110101000000{01}{01}000120{01}00100000101{01}000000???0000{01}00011002001000114011?100??010200001{01}01{12}100001111000{01}00000011002000101100000020010001000010100100001000{01}02{01}000000011???000000100010100??1000{01}0000000010000101000011001020002011112101000101100010?0101011{01}000?00010110001001000000000100200001?0001011000?110000111?00000000001000000000010100?0?001?0002000000{01}00000011{01}000000011000000010100?10100000001001100?12101010111111001111211101001{012}000{01}000000?00100000000000000010?0000?0010100????0000000{01}0000?0????{01}??00{01}?000011?010001?100000?000001100??101?01000000000{01}?00101001101010020000001??0011??00100?01110?{01}{01}100{01}00000
Coelurus         ????????????????????????????????????????????????????????????????????????020?1????????????{12}??????11????01?00{01}00001100?????000000{01}????????????????020110010???1?{01}?????1????????????????????????010020010001?0010?10010?????0{01}0????????????????????{01}?020??{01}?????100110????0????1????????1??1???0???00??0???0?????1??????????????111?????????????1??{12}?????????????0????211??{01}0???110?0???1000?????1?0??????{23}??2000???00?????0?0????00?01?00000?????01???0?1??????{01}????00???2000011001?????{01}?????110100??000??0??0???????????????????????????????0??0????00?00??1??????????????????????????????????00{012}010?????????????????????????????0?1?1??0?00?01110011{01}1{01}?????0??00???????????000???00?0000????????1???????0???????????0???01
Tanycolagreus    ????????0???????????????????010??00???0?1?1??{01}????0????0?000??????????????????????100000??0??{01}??011??????????0001{01}?0??0???0???1???????????000?0001{01}00001?1??000000001100??????????????????????1002001000110010001011????00000?0001001????0???1????0{12}1??1??00110011?0???0?020000000???1?00??00???0?000?0?1?0?0?1??0??0??????0??21????????100??1?0?0???????????????1??11??10010110011001000101??1001?00002?01000??1000????0?0??0?001010000011????01?000?1???????????00??01000000001000?????????1000000000100?00?1?0?????1??01??0?0?0?????1?100???0???????0???10??00????????????????00?00??????0????010?????0???????????01001??010000?1000?0?00001100100000??10000000???????????0001000?210000?0??0001??????000????????00000?01
Bicentenaria     ???????0???????1????00????????0??0?0??00?????????????????0?0???????????0??????????0100000??101????0??????????100?1???00??0??1????????????????0??1????0?????????00?00?0?1???1???00??????????????????0{01}000?10??0??0?1100???0??0?0?????{12}????????????1?????{01}????0{012}0?????????????????{12}0??????????????0??00???1???00??0?????0?{012}{01}????{12}1???0???????0??????????{12}?????0???1????????????????????????0???????????????0?0????????0?0?0???????????????????0???1???????????0??????????1000?0??00?????????????0??0???????0?0??????????1???????????????????????0???0?????????0??0?????0????????0?????00???????????010?????????????????????????????1?10?????101011100????????????????0???????0??10?00??00?0??????????????1???0??????????1?0??1
Zuni             ???201????????????????????????0???????????????????????????????????????{01}??1??0????????0?00?01????????????????1????{01}????????????{01}???????????????????????????0??{12}{123}???????????????????????????????????0????0????1?0?????0??{01}??0??????1?02???{01}???????{01}?01???1??????0??????????0?????????????0???{12}????{01}???????????0????????0????{01}???1?0??0??0??????????010??1??0???????????????????????1?0??????????1?{01}??????{12}???????????????????????????????????????0??0?0???????0?????????????????????????????????0??0??00??000???????????????????????????????????0??0????????????00??????????????????????????????0????0??????????????????????????????????????????????????????000??0??????????????0????????00????????{12}1??????????????????????0??
Zuolong          ???211101??????????????????{12}010000????0010?200110?0110000010?????100?0???????????????0000?{01}101??1?1?11010000{01}????{01}??00{01}0000????????????????0?????2{01}00?0????????00??0?1?????0001001???????????01{01}1101{01}000?10?1?0???????0001000????1002?0?{01}?0001???002?0?1?????100????0000?0?????0?????0????????1???????0?000??0100???010?101??{12}{12}?10000{12}0??00001??1010???0?0000????1?{12}???????1?1??????????00??0??00?10???210000?????0?00?00????0???????01000??0??01?000???????00??????1??{12}0??0?0100????010?????00100000001?01????1001??????0010??1?0????????0?0?0?10??{01}0?0???10??000?????00????000??000???????010???10??00???????????????????????????1?000??10?000101????0??????????00????0??0000000??????????0???001????????0????????0???010?
Aristosuchus     ???????????????????????????????????????????????????????????????????????????????????????????????????????????????01{01}??00000????0?????????????????????????????????00??0??????????????????????????00?1{01}????????????????????????????????????????????????2?0?1???????????????0?????????????1????????????????????????0?????????????????????????????????????????????????????11????????????????????????????????????????????????????????????????????????0?????????????????????0????????????????????????1?????????????????????????????????????????????????0?????????????????????????????????????????????????010??0??????????????????????????????????????????????????????????????????????0????????????????????????????????????????????0?
Mirischia        ???????????????????????????????????????????????????????????????????????????????????????????????????????????????11{01}?0?10?0???????????????????????????????????????????????0?00?????10001{01}010{12}{01}?{01}10120?1000110?2?0???????????????????????????????????0210????????????????0001???????????1??????????0????????1?0??1???{01}0?????????01?????????????????????????????????????11???????????????????????0?0????????0??????????????????0??????????????????0???000?????????????000???????????????0?01??1?100??0?0???1?0??????????????????0?????01???????????1????????0?????????????????????????????????????????100????0????????????????????????????????????????????????????????000???00???0??1?????????????????????????????????????????0?
Ornitholestes    ?1020110100???1??0000001???1?0??00001?00001000?00?0100000000?00001?0?0001{12}0000000{01}00001001010111111?1?00?100001011{01}0?100?000011100???????????????10000001?0????000?0{01}0??0100?00011102100001101?{012}110???01?00?1?????????0000010??0?100201?100111001?0110?1?????100????00000???0???11????000100?110?0?0?100110000100?10000?211?11??100000011010?{01}??2011002?00000000000{12}{12}10??????10?????????01??000?0000?1?10020??11??0?0000000?000???0?101000??0?0??0???2?0100?00????00???10000000010??1001001?{01}????????1?0??0?0?10001?0?1?010?0??1?021?001??000?00100?00?00?1100000?00000000???00???000000????000?{012}0100?0??????????????????????????1?101000?001010000???10???00?????000??000?0000010?????????00???010?0000???00??????10???010?
Sciurumimus      ?000101??0?????????????????0??0??00?1?0???0{01}0110??0??000?0????????????00100100?10?000000{01}1110121??00110{01}??00{01}?00?1??0?{01}0?000??100?0??0????001?00021?1{01}?00????00100?{01}1000111{01}00?0??201000201{01}0{12}?2?20?100?1??0??0?????????000?00000100201?000?0???1?0{23}0?21?000?1?0211?00000?20?00?{01}?10?0?01?0??01000000?0????{01}0??000000000111101{01}?00000100?000?1?000000?2000?01?001001110?10010000011112?00001111?01000?02000?0010?000????0000?11?01???0?0?0??0?????1???????0?0?0???????00?100?????000?0{01}{01}??0?????0??0?00??01?0?01?0?0001??000?00?????0010?0?10?00100000?00?01??000????????????0????????0?????0?0000?00?00?0???????????00?00??0101010???0????0??1??00????0???0000000????????0????0?{01}????????000???001??0???0?0??????0????201??
Aorun            ?1?3011??1??????????????????110??000??0???0{01}01??1?0??000?01???????????0?12001???0????0{01}0{12}20101211?0?1?00?0111??0?2?0??????1???????????????????????????1?1????0{01}{01}01?11000??????????????????????1{01}010???????????010010????0010010?01?0200??0???0??0??20???????????1?????????2000??{01}????1?0?1?210???0????0?????00???0???11?111????000000{12}0??010?1??{23}010??2000101??0?002?1????????10?10?02000002????01100?03?0??0???????????000??0????????1?0?????0??00??????00100????00??????????????00?????????1?????00?????10??000?1??????00??????0????10?0010?00001?0?????0????0???0?????????0?0??????0?????0?0??010??????????????????????????????????????????????????????10?0?0{01}0???????????0????01?20000?????0?11??????0?0????????0?0?0100
Scipionyx        ?102001??00??0?????0???1???1100?00001?0??00100110?1??001010??????100010000010???0?0?0010{01}00101221?00?100000011?0?{01}?00?00?{01}?0??????0??{01}???1010?00020010???1??100100001000000100?{01}?1{01}?1?000?1{01}0111010?10001?0?{12}?0???????????????????00200?00??11??1?02{01}???000002?010?00000?????????????0?00??{01}0010000?0???0???0?11??00?00031111{12}1?10000101?01011?000110?2101100?0??001{12}1?010010010010102?0000201????????0???00?00??0?000??0?01000??????0?0?00?0????0??????10000????000?000?000?????000?0?1??0??1???????10???1???000{01}1000????1010?0??011?0??????00{01}101?{01}0?00?01??000??00???00???00??00???0?????0?0000?00?00?0????????10?01??00?010001?????????0?00?100???????00000000??????0?00???1??????????????????????0????00100000????0000?
Juravenator      ?001010??0?????????????????10????01?1????01000??0?1??000???????00??00?0?11000???0????010{01}001012???00??0???????????0?0?00??0???100?0??0????000?0?011000???????00001001000111000?0000??????????????1{01}?10111?00????????????1?{01}?0001010020?0{01}0?1????0?0????1?000?1?010100000??{12}000000?1???001??0?0?0000?0?0???0{01}00?100???1003{01}11121?1000010??010?1?000000?2000000????00{12}{12}?1?0000?00???1002?000000?1?0???000{12}10000000?0?0?0??0?00?00?0?1????0????0??0????????0?0???????00??00?100??????00?0?0????????????????0?1?0?000?100???????00??1?11??00?0?0000??01?0??0?0?1???00??0?????????0??????????????0???0?10?????0?????????????????????1000??0????0???0??00??{01}?{01}??0??0?0{01}0??????????0??????????0010?0??0?{12}1????????0??0???0?????00??
Huaxiagnathus    ?00101?????????????????????2??0????0??????0???1?0?????????????????????0?110?0??????0?0001{01}01011???000?00??0??????{01}?0{01}????00?0?0{01}0?0??0???0000?0002000{01}??1???100000000000111{01}00???00121000010011{01}?1??00{01}10?0??0000010????0000020001002???1?0?????1?021?21?00001?010??000?0?30??00{01}?1??1001??000?0{01}01?0?0???0{01}0??000100110311112?110000{12}01?????{01}?010110?{12}00010?????10{12}11001001000?01100200?000001?0?10?00210??00?000?0????0?01????0????0???01?0?????0???????010????????000?0????0??000?0?0??0???????????????{01}?0?00???10??????000??1011???0??0???00?00????00001??100???????????????????????????0???0?100??0?0???????000?000?10?0100???1??0????0???????????{01}??000000{01}0????????0????????0?0????0?0??0?01?????????0000??0?0?000100
Sinocalliopteryx ?00110??10????1???1??0?????1????0000?0?01?11001?0000?000?0???0000???0?0000?1?0?10???0000{01}00101111?010100??{01}00?0??1?0????00??0{12}100?0000???000000?010000??0000100000000001010{01}00?{01}?1002200001{12}01?0?1010?0???001?0?????000000000100010020??11??????1?011?21?00001001110000?0?10?001{01}?1?01000?0?00?0000?000???0000?0?010?00??011?21?10000{01}01001?1{01}00101000{01}000?0?????10{12}110?10000000?0100200?000101?0?10?002100?001010?00?000?01?10???1????0?0100??01?0?????1?1?0?????????00?10??0???000?0{01}{01}??1???0??0?0000??01?0?01???11?11?????0??????101100?0?000?01?00?0000100?00??0?0?00????0????????00????00{01}?00?00??0?0???????????00?000?00000?0????????0???????????{01}?0100000{01}0000????000???0?1????????000????01??0???1?????????????0000?
NGMC2124         ???3???0??????????????????????0??0??1?00??121?????????????0????????????000?{01}1??{01}0?0000?01101?121???0?????????????{01}???????{01}??1?000?00?????????0{01}0??????????00?00{01}0{12}?1100?010{01}00?{01}?1{01}02?10002{12}0{01}??0?0?0?010??0????????00?0??{01}?010?0100????????????1?020??1??0??1??21??00000??0?00???1????0???00010{01}000??????0{01}0??0??10????{123}??11?????000?0?????????1?10??2000??????1??{12}{01}??????0?????1000200?001001?0?????0200??0?100??????0??0?????????????????0???1?????????????????????????????????00?0{01}1??0???0??1???????0{12}?0??0??1?1?????????????21??????????0??0??????0????0?0?????????????0??????????????????{01}????????0????????????0??0?????0?????????????????????????0100??0{01}0000????000???0??????????0??????11??0?????0????????????????
Sinosauropteryx  ?0030????0?????????????????1??0?0??0?????001?0??0?0??00??101??0???????0011000??{01}???0?0001110011?1?000?0{01}??{01}00????0?00????00?1?0000{01}??0????000?0{01}02100100????10001?2110?0010?00??00{01}11100001{01}0101?{01}??10000?001000??11????00000100010020??{01}00??0??{01}?0{12}1??10?0?0100211000000010?000{12}?11000111?{01}00??{01}0001?0?000000100010000?{23}1110?{12}100?00101?01??1?010100?1000?00?0??00{12}210?10?10000?000020010?0001?0?100002100?000100?0????0?00?00?010??0?0{12}00?0??1??000?1???010?0???????01?000?1??0?00?0?1??0?000??1??00???11?0?1000?10?????1??0???011?1???000?000?0??00?000?1??000????????????00???0?0???????0?000??00?0??0????0??????00?000???0101??000?1200?00??00??000??000??0{01}0??????0?0???00?0000????000?????11??0??????0????????110?000
Compsognathus    ?002011010????0??000?0?????{01}??01?000??000?00011?0?000???00??01??01?00?00010{01}0?0100010000{12}1110{01}211?000?000?001000?0?00?00?00?1?000?0000???{01}01?00?121000??0?0010{01}000?1000?212????{01}???010000?210000?{12}0?10?1?1?0??00??010000?00?000001{01}03?0?0011?1??0?02{01}??{01}?000?1?01{012}??0?0?0?20000000???{01}00110100??0000?100??0?00?0?0100{01}0?31111111000?01?100{01}011?0101000200000010?1002{12}10010{01}{01}0000?0010200000?001?011000?2{01}00??000?0?000000?0?020???1??????00???????0????01?0100??????0000???0??1??0?0???1????00???????0??0?0?0??000?????0?????0???0??11000{01}0{01}?00{01}100?0??0000100?00??0?0{02}00?????0???0?0000????00000010?00??0???????010?00??1??0?0{01}?1?????0??????1??????????01100?0?0000????00??0?0???00??0??000??0011??0???1?00?00?10?01?0?00?
Aniksosaurus     ??????????????????????????????????????????????????????????????????????????????????????????????????????0??????????{01}???????00??????????????????????2101?0?????????0??1?0?????1?0?01001?1??{01}???????????10001100{12}?000???0??0?00?010??1?????????????????2??1??????10???????0??0110??0???????????????00?????0????0????11??0???????1?21?????????????1?????????????????????2?1???????00???????????????1?001000?200000?????1?????0??????????00??0{12}???0???0?000??????????????????????0000??????01000????0?00?00????0??????????????????0????020??????00?????????0?????1??????????????????????????????????????10???1?????????????????????????????1?0????1??0??????????????????00???0??????0000?????000???????10??????0??????????0???0???
Fukuivenator     ???{12}101010??111010001000?0?????00?0?????0?0?0?11110??01?????10001???0???0?0?0????????0?02?{12}??{01}????{01}10100010000001{01}00{1234567}{12}0??10?1011?00???????01000?000000101?00?{01}{01}0?000111???????????????????????????0?{01}0011?0????0????000000000?00?1003?0??10???0?{01}?011001??0002101?01??????201001{12}?????001??00???0{01}0?00000???{01}00??0??200??1{01}???{12}110100?0???1?01?01000?????000?1?????{12}11??1001011??10??1000?0???1?01?0?002?00000??101????00?0?010???01???01??????0??0000?01?????001000??00??0?000?0000????????????0??00?????1?1??000?????0???1?01????????1?1120?0010??00?????1???0??0??01?????00???????????????0{02}0?01{01}??00?0???????????000000?00000????000???01000100??0?0?00000?0{01}0???????????00001000?0??00?0???011??00100??0??????10??0?1??
'Naze_dromaeosaur' ???????????????????????????????????????????????????????????????????????????????????????????????????????????????????????????????????????????????????????????????????????????????????????????????????????????0??????1?0000000????0?1?????????????????????????????????????????????????????????????????????????????????????????????1???????????????????????????????????????????????????????????????????0???{123}?0????????1?????????????????????????????????????????1??????????????????????????????????????????????0??????????????????????????????1????????????????????????????????????????????????????????????????????????????????????????????????????????????????????????????????????????????????0?????1?????????????????????????0
Archaeornithoides ????1?1????????????0???????0???1????????????????????????????????????0?0?000?1????????0?0??1??1??0?????????????????????????????????????????????????????????????????????????????????????????????????????????????????????????????????0?{123}0??????????1????????????????????????????????????????????0???0??????????10????????0??11??????1?0??0??????????0???????0????????0???????????????????????????????????????????0?????0????????????????????????????????????001{01}?????????????????????????????????????????????1???????????????????????????????????0??0????????0???00???0?0?????????????????0?????????????????????????????????????????????????????????????????????????????????????????????????????????????????????????????????0??
Kinnareemimus    ?????????????????????????????????????????????????????????????????????????????????????????????????????????????????{01}???????????????????????????????????????????????????????????????????????????{123}??????????????2?0?????????0010?????1?????????????????3?????????????????????0100????0????????????????????0??????????0??0????????1?1???????????????????????????????????????????????????????????????{01}?100???3?0????????1?????0?????????????????????????000?????????????????????????????????0?????0?????0000?1?????????????????????????01???????000???????????0?????????????????????????????????????????10????????????????????????????????????????????????????????????????????0??????????????000??1???{01}11??????0??????????0???????
Santanaraptor    ????????????????????????????????????????????????????????????????????????????????????????????????????????????????????????????100??0?????????????????????????????????????????????????1110000?{01}0??????010001000?000????????00000?0001??????????????????????????????????????0?10?0??0?0???0?????????0?????0???????????100?????????1?????????????????????????????????????????????????????????????????0010???3?0?????1??0?????????????????????????????1?????????????????????????????????????????0?0?0??1???????0??0????????????????????0???????00{01}????????????0??????????????????????????????????????????????????????????????????????????????????????????????????????????????????????0?????????????????11?????????????????????????
Tugulusaurus     ?????????????????????????????????????????????????????????????????????????????????????????????????????????????????????????0????????????????????????????????0????00??1?0?????????????????????????????0{01}000?100?000001?00?{01}?0?????????????????????????????{12}??????0?????????????????{01}0?????0???0????{01}?????????????????????????????{12}1????????????????????????????????????????????????????????00????10?????????0??????????????????????????????????????1?000????????????????????????????0????????????0?00100???00?0????????????????????????????????0??????????????????????????????????????????????????????????????????????????????????????????????????????????????00?????????????????0?0?1??00000????????1??????????????????1??0??0
Xinjiangovenator ???????????????????????????????????????????????????????????????????????????????????????????????????????????????????????????????????????????????????????????????????????????????????????????????????????????02?001?1000?????????????????????????????????????????????????????????????????????????????????????????????????????????1??????????????????????????????????????????????????????????????????????????????????????????????????????????????????000?1???????????????????????????????????????????0000000??0???????????????????????????????????????????????????????????????????????????????????????????????????????????????????????????????????????????????????????????????????????0?????0???????????????????????????0?????1
Hexing           ?00?0??010???????????????1?2??0??00?1??000?100????0110??000111010???????0001?0?????001?1?0?????????????0010???????????????????????????????00?10?1200?{01}?????0??10000{01}100?????????????????????????????100?????????????11?{01}00{01}?0{01}?01{01}102??00??00?0?1?????????0001002?????????10?0??20??????001?00??{01}1001?1?0???1????0??????0??1??1??0?0000???1??1?0101??02000?010?00??2????2?11?10??1000100110???1?0?10?102?010?00?1??0??01?00?0?0??????????0????????0?????1????0????????01?00??1????00??????????0??????????0?????0???0?????????0??00????10?1020?0??01?0??0?101???00????????0????????0?????????00???????????????????????00??0????00??????00???0??0??0?????{01}?00????0{01}0??????????????0????????????????11??????1??????????0????0??
Deinocheirus     ?0011100000??????10000?????21101010011000002100?0?10000000?001000???0?20020{01}0010020001?1?????????0?0??010000000112?11{12}10000010110?{01}??0???1000100020000011?0013000001110001010100100121{01}???1001000000{01}0001?0020001?10110000101??0?100{12}??000?01???1?0{12}10?0?00002?021000000000?0{01}???0???1?010100100{01}?00010?01?0??1100??00??0??1102110000000??11111010110020100010?00??{12}01?00002010011000200011010011?10??012110?10?000000?1000?0010?1110000000?0?0010000??0??0??1??1???110001000111?0001012?0??00100{01}001000?0??0?00??100?1???0?01??0021??0??000?0?0?01?00?0011100000??0?????????0????0?0???????000010?0?000?0???????000?00??00?0100010101?0??0010010000?11{01}?00000?100000?000000??1?0{01}????????010????11????????00?00??0?0??00000
Pelecanimimus    ?002111??0???1??1??1???1?112100101100?????01001?00??????0?????000???0?00020{12}00?10??1?000232??02101100100011?000010????????????????{01}11???0?0???0???00?{01}0?1???130002111000??????????????????????????????????????????????????????????103000000?????0??2????1?000{12}?021????????????????0????0101001???0?0????0?1?01???????0102121????10000101?0??01?0{12}0120?2000101??0000{12}?0?????10?001001130001?2??????????1???00?1??0??000???00?00??0?1??0?0?000???????????0?0110?00?0????0??000011??000??????????????????????0???0000?0?0??????????0???1?1?1?????0?101?0??0?00{123}??000??0?????0?????0?0??????????0?0??010?????0??0?2??????00??0????01?1???1?????01?01?00?0?????00000000??????????????????????????????????????????0??????????000??
Shenzhousaurus   ?0031000??0????????????1???2100?????1???00010{01}100000001?0????????????00001010???0??101?120???11??????????????????{01}??0?{01}0?00?0???0????1?????????????????????0??00000{01}{01}0?00100?0?0100211001?100110110?00101?0???????????????????????103??01?01????0?0{23}1?21?????{12}0??10000000????????????1???01?010001???????11010??0?1??0?0{012}1??011?1000010?????????100100200000???00?0?{12}10???????????00?300???201????????0?0???????1??000??0000?{01}??????????????0?0?1?????????111????0????????????????000000001?000??0???????0??0??0???0001?0???1???0?20??1??????000?0???0??0???0?000??0?????????0?????0????????00???0100?00?0???????????????????????????????????????????????00????1??000?000?10?0?000??????????????????????????0???????????000?
Nedcolbertia     ?????????????????????????????????????????????????????????????????????????????????????????????????????????????????{12}???0{01}0???????????????????????????????????????0?1?{01}100????????????0???0{012}0??00?0?10?0000??002?00101?0?00??1?0??0?1????????????????????{12}{01}?????{123}0????????0?010?0??00??????????????{01}?????0??????????0??0????????121????????????????????????????????????????????0????????????00??{12}100?10?0?2101?0?????{01}?????0?0????????????????????11?000?????????????????????????1???????{01}???0?0?000000000?00???????????????????????02????1?000????????????0???????????????????????????????????????????????????????????????????????????????????1????00?????????????????????1????000?0????0?00??{01}???001?????????????????00?00?00
Harpymimus       ?002101011?????????????????210010?1?????000200000?100000010???????????00120100000?0101?120???11?0??00101010{01}000011?01100?0000011001???????00?0{01}?12100000100011010{01}1110?00{12}??00?0100?????{012}????{01}??110???0????0?0??1?1100000010?????1003?001001?1??1??2{01}??1????0{12}?02010?100??100???10????000?100101{01}1101?0?0110?0?100??00??11?1???10?00000?0?1??1??{23}01{12}002000101?0?0?0{12}11??10?{01}01000100030010?210???010???2{01}000?1010?10???1000??0000?00???010000??01?????1?1?1?1?1?00??1?000000011?0?00001?000??0?000??????00?10?10??101??????????000??1?1??0000??{01}10??00???0?100000????????????0????????00????000010?00000??????????????????????01?1?101000?001000000??1?0?00000010000???0?00000????10?00000?01???{01}10??0???1?????????100??00?0
GIN960910KD      ????????????????????????????????????????????????????????????????????????????????????????????????????0?010?100???1{01}?0?1{01}0??0??00????????????1?????2{01}000001?????0101111000{01}1?000?01000010?00{12}?0{01}0011001000100010000001????00100?0??1????????????????0{12}1?21?????20120000?000??0??0000???1??0??{01}0???0???1??????{01}???0??1?0???????1211?????????????1?????????????????????2?1?????{01}?10??100030010?221100?1?001210??00??0?1?????0?0????0??0?????????0???1100??1??????0?0??????0?0??0?00???00???1????000001000???00?00???????????????????????????????????????00??0??1??????????????????????????????????00??10???0?0?????????????????????1???1?10??????????????100??0????000?????????00?00001??00?10001??0?????????1?????????1?0??0?00
Garudimimus      ?0031010100?1?1???01101??1?2100100101?0000020000000000{01}?0001000001?0011012010000020101?1????????????010???0?0??01{01}?01{12}00??00??????00?0??????????????????????????????????01000010100??????????0011100100011002000101100000010010??1103?01000101001?01102?????????????0000????000010???1???11??01012?0?001?1?0??1?0???00??1???0211000000000?1001??20120020001011000??2{01}1??????????????????????0?11011000?210??0?0????0000100??000?????????????0??01?000?10001???0??0001???????????????001000??00?00100?00100?0??10??000?1??0100?0001010?1???0000?{01}101??0??010?00000?00000000??000??0000100????0000?010??00?0????????????????????????????????????????????????????????000??00000?000001001000000{01}??0011???0????00????????01??100
Beishanlong      ??????????????????????????????????????????????????????????????????????????????????????????????????????0????????????0??????0?101?0?????????0010000200?000???0??{01}00?11{01}0?0???????????021{01}???{012}????????0100011002000??11000000100?0001????????????????????????0?0200{12}??0????001000?120??????0??{01}1???0?1?1?0?0????????0??0?????????21???????????????0????????????????????????11?1010?????????10????0?011000?2?01000??01?????????????0?0?0?0?????????0??000?????????????????01?0000?0?0?0???????????0??1?0000?00?00????????????????1???1?????0?002???????????0???1?????????????????????????????????????????????????????????000000?010101??1?000??00010100???00?0?????????0???????????0??00000??0?????0{01}11??????1??????????00100??0
Sinornithomimus  ?00{123}1?1011??1?1????1101??102110101111?0001020000000000000{01}010?000????110020{01}00?00?0101?1???????????011010110000010?01100000?001100?000????0100000200000010001201000110000100001010002100001000001100000011001100??1?000000200??001003??000{01}111??1?02?0201?00?1002110000?0????01?00???1000?110?100?110?0?01?0???1??10?0?01??11111?0?00200??1?01?0301{12}002000101??00??2??0?{01}0?1010011011300100201100111?00200000101001000000000?0{01}???10?0??100?0??01?000??00?1???0??1????010000?11???000??0000?00010000?00100?00??0??10101??0100??001{01}1??1?001{01}?0?0?01?00?00?01?0000?0????0?????000?00?0???????000?1010?000?0???????????00??00?010101???1000?{01}0?00??00??{01}?0?00000?010000??000????00000??00000000????01??0?????00??????????00???
Arkansaurus      ??????????????????????????????????????????????????????????????????????????????????????????????????????????????????????????????????????????????????????????????????????????????????????????????????????????????????????000010?????1??????????????????????????????????????????0????0????????????????????0?????????????0????????????????????????????????????????????????????????????????????????????110???2?0????????1??????????????????????????????????????????????????????????????????????????????????????????????????????????????0????????010???????????????????????????????????????????????????????????????????????????????????????????????????????????????????????????????????????????????1???011?????????????????0???????
'Archaeornithomimus_asiaticus' ?????????????????????????????????????????????????????????????????????????????????????????????????1??01??0?00000011?01100?000?01{01}????????????1001021000001?00?3{01}10{12}21{01}000{01}0{012}0???0000{01}210000{01}000001{12}000000100010001011000000200?0??1?????????????????2?01{01}??0?0?002?10?00000{01}00???00???1?0???10??00?1?1?0?0??0??1?0?100???????1211?????????????1?0???????????????????211???0??010?110003001002?1100110???20010?1??1?1????00?0????0?00000?010??0?0011000????????0000000???10000011?000?0?10??0?001011000???00?00???????????0????????10???????010??{01}????00?00??1??????????????????????????????????00?010??00??????????????00000?0?0??1?1?1?0??{01}01000100??000?00000?000000???0????0000010000000?01???011????????????????000?00?00
Aepyornithomimus ???????????????????????????????????????????????????????????????????????????????????????????????????????????????????????????????????????????????????????????????????????????????????????????????????????????0?1????01000000201??001????????????????????????????????????????0010??00????????????????????0??????????0??0??????????1?????????????????????????????????????????????????????????????????110???2?0????????1??????????????????????????????????????????????????????????????????????????????????????????????????????????????0?????1?0100?????????????????????????????????????????????????????????????????????????????????????????????????????????????????????????????????????????000???0????11?1????0??????????100????0
'Gallimimus_bullatus' ?002111011001?100101101101021101010?110001020000001000000101000001?001100{12}010001020001?1?????????1?0010101000000111011200000001100{01}00?????01100012000000?000130100011000011000101000210000100000110000001100200010?1000000201??001002?0100001?001?0200{12}0??0002{01}0201100000101000?00???100011211100?10110101?0??11001000??1??1122110?000010?11010030120020001010000??2110?10?1010011000200100101100111??030000?1010010000{01}000000000110000000??0?001?000{01}101?{01}??00000001?000000011000000010?00?00100100000000?00?10??100?1100?0010001011?0??01{01}0??0100?00?0010100000000?0{12}0000?000??0000100????000010100000??????????????0??00?010001?101?00?001010100??110?00000?0{01}0000??0000100000000000000001????11??00100?00??????111100100
'"mongoliensis"' ???2?1?0??????????????????????????0?????0?020????????0?0?0??????????????020?00?1?????1?1???????????0???1????0??01{01}00{01}?{01}?0????01{01}???????????0?00{01}?200?0???000130?11111000010??0?{01}???02?000?1000001100???011?0?000?0100?0000201??0010?{23}????0??1???1?021??{01}??0??200200001100?01?0??{01}????1?011?201?1?21?1?0?0??{01}??11?01000??0??112211?000{01}0???11?1??3010?0?000?01??0???2010?{01}??1010011000300100210100111???2{12}000?1??00?0?0?1?000?0?0??1??010{01}0??0?????00??1???0???00?0001?0000?00?1?00000??1??0?00?????0?00000?0??00??1??????????????0?0??0??001???0?0?????00??1???0?????????????0??????????????0??0{012}010??0???????????????0??0?00101??????????0?10101????????00000?0{01}0000???000??0??0??00{01}0???00?????00??????0?????????????00?00
Anserimimus      ?????????????????????????????????????????????????????????????????????????????????????????????????1?0??000?{01}?000010?01100?0000011001???????001100020010001000130122?1{01}00?{01}1100010100021000010010001001000010010000011000000201??0?1????????????????021?1{01}??0001{01}0210101000?0?00??00???1000??21??00?1?1?0?01?0??1100100??????10221?????????????1?0???????????????????{12}{12}?0?10?101001{01}0112001001111?0111??031000?1??00?????10?0????00?11?0??{01}0??0??1??00??1??????0???00???00100001100?0000{01}00?0??00??000000?00?00???????0???????00???11??????010???{01}???????00??1??????????????????????????????????0?1??0???0?????????????01??0????0101??1110??000001?????{01}?0?0?000?000000???000???00?{01}?0?00???00?????0{01}?????????????????00?00?00
Dromiceiomimus   ?00{12}001011?00?1001011011010210010{01}11{01}10000{01}20000001000000{01}01000001?0??101{12}01000{01}0?0001?1?????????1?0010111{01}000001{01}10110000000011001000????0{01}1{01}00{01}2000000?000030{01}2{12}11100001100010000{01}{12}1000010000{01}1100000011002000?010{01}00000{23}01??001103?0{01}{01}00011001?021?{12}11?001{12}002{01}1001000100000?001101000{01}1211100?11110101?0??11001100001??10{12}2100100{01}01??11010030110{01}20001011001??{12}110?1{01}0{01}01{01}01{01}0{01}{01}3001002101?011{01}??0{23}00{01}0?{01}01001000{01}{01}000000000?{01}00011100?0?001?0001100?1??{01}0??100{01}?010000011000000010??0?0{01}000?000{01}0?00?00?10??10001000100{01}000{01}2111110010?0?0101?00?0010100000????010?0???00???0001?0????000?101000{01}0?0???????????00??00?010101?10110??001001100??0???0000??0{01}0{01}{01}{01}???00000?0000?00??0000?{01}????00??0010??00???????{01}?100100
Qiupalong        ???????????????????????????????????????????????????????????????????????????????????????????????????????????????????????????????????????????????????????????????????????????0???01000???0{012}0???000010????????0?100?00100000020?????1??????????????????????????????????0?00?1?01???10???1?????????1??????0??1?????1?0??0???????01?1?????????????????????????????????????????????????????????????0?00111???20?????????1???????????????????????????0???000?1?????????????????????????????0?{01}{01}000?00????000???0??0????????????????0????120??????100???????????0?????????????????????????????????????????????????????????????????????????????????????????????????????????1?0??00???0?????10?00000??{123}????01??????1??????????000???00
Tototlmimus      ??????????????????????????????????????????????????????????????????????????????????????????????????????????????????????????????????????????????????????????????{012}????????????????????????????????????????????????????????{01}00???????1?????????????????????????????????????????1?0???0????????????????????1??????????0????????????????????????????????????????????????????????????????????????????????1?????????????0??????????????????????????????????????????????????????????????????????????????????????????????????????????????????????????{12}0????????????????????????????????????????????????????????????????????????????????????????????????????????????????????????????????????????????????????01?1????0??????????????????
'Cerro_del_Pueblo_orn' ??????????????????????????????????????????????????????????????????????????????????????????????????????????????????????????0???????????????????????????????????????????????????????????????????00?1{01}?{01}000?10???0???????00??2??????1????????????????????????????0??????????0???????0???1??????????{01}?????????????????????????????2???????????????????????????????????????????????????????????????100??????{23}?0????????0?????0?????????????????????????000????????????????????????????????????????0000000?0?1?0??????????????????????????????????0????????0?????????????????????????????????????????????????0??????????????????????????????????????????????????????????????????????0??0??????????1?????????????????????????????0?
Rativates        ?00210?????????????1???????210110???????0???0{01}0???????????????????????{01}??2??0????????1?1????????????????????????????1{01}00?0?0??{01}{012}????????????????????????????????????????{01}1{12}00?1010{01}121000?1000?{012}120?{01}0001?00??????1010?000{23}01??001?03??10???????1??{123}??20??????1?????010000?1010?00?????????????00?????0????0???1001??00?????02{12}110000000????????{23}01000?0?0????0?????????????????????????????0{01}1?0111???310?????????0????0???????????????????0?0???00????????????????????????????????00{01}???0??1??0??0000?0??00??????00???????0???10?0??????110????0??????00??00000??????????????????????0???????????0??00??????????????????????????????????????????????????????????111?00??00?00?1010??00000?1????11??????0?????????1?10??000
Struthiomimus    ?00110101100111?010110?1010210010110110001020000000000000101000001?0011002010001020101?1?????????1?001010100{01}{01}0010?01100000?0011001000????001{01}001200000010001301001110000110001010002100001000010100000011002000001?{01}00000201??001?03?01000001101?03001{01}??000{12}?02{01}??01000?010{01}0?00???{01}00?{01}1211100?11100101?0??11001000??1??1022110000001??11110030100020{01}01011000??2{12}?0?10110100110113001102001?0111??032000?{01}{01}100100001000000000?1??01?00010?0?11000{01}10001??????0??1?00?0000010000000?{01}10???0000?00000?00?00?10??100????01?0{01}0001??1?1?001{01}0??0100?0??001{01}100000??????0?0???0????00???0????00{01}010?00??0?0???????????00??00?010001???1000?{01}0?01?101??{01}1{01}00000?00{01}0000??0000?0?000010010000001????{01}1??01101?00??????110?00100
'sedens_holotype_only' ?????????????????????????????????????????????????????????????????????????????????????????????????????????????????????1???00?????0???????????????????????????????????????{01}??000?01??01?000?{01}10{01}?????????????????????????????????????????????????????????0?????????????10?0??????????????????????????????????????1??10?????????{12}????????????????????????????????????????0?????????????????????10??????????0???????????????0???????????????????0???????????????????????1???????????????0010?00?????????????????????????0??????????????1?????????????????0??0?????????????????????????????????????????????00??????????????????????????????????????????????????????????111??0?0?0????????????????????????????????????????????????
Ornithomimus     ????????????????????????????????????????????????????????????????????????????????????????????????????????????????????????????????????????????????????????1?00?3{012}????????????????????????????????????????????0?0?0101100000020???001??????????????????????????????2?????????011????0?????0???10?????????0??????????0??0??????????1????????????????????????????????????????????????11000?0?1????????110???2?0??????0?1??????????????????????????????1????1??????????????????????????00?????????????????????0??0?????????????????????1????????100????????????????????????????????????????????????????????????????????????????????????????????????????????????00000?010????????????????000000000?1????01??????1??????????100????0
MNAPl1762A       ?????????????????????????????????????????????????????????????????????????????????????????????????????????????????????????0???0{01}{01}?????????????????????????????????????????????????????????????????2?????????0???01011000000201??0?1????????????????02???1??????????????????0??1????????????????????????0????????????????????????1????????????????????????????????????????????????????????????????0?11???3?0????????1???????????????????????????????????1?????????????????????????????????????????????????0??00????????????????????0???????010??????????????????????????????????????????????????????????0??????????????????????????????????????????????????????????????????????????????{12}0????0{01}????11??0???1???????????1?????0
Nqwebasaurus     ???????0??????0????1???????{12}???10???????0??2?{01}1000?01??????00000???????????????????????02?1??1??0???0?0{01}?1{01}00010?{01}?????????????????????????0100002{01}1000?100011000?0110?0??????????????????????1{12}110?0?0000002000001100000000020001????????01??????031?????0001?011????????100??000?????01??00?????0?0?0???1?11???0??001???21??{12}1?0??0???????01?0{23}0???????000?1?????2{12}1??10?001000110010000?0??1?01100012?01000???01????0??0????0????01?0000??????1000?10????11??000??????000?00??000??????????1?1?000000?1?0???0??????????1??????0???1???001??00?0??0??0???1?????????0??????????????1????????00??011?????0???????????00??00?0100??????00??????0??00????0?0000??000???????????00????0?20??0?0{01}??0001?????????0???????0??0???0
Haplocheirus     ?102011??00?0?10100000?11100110100001?0??00010?10?0??0000010?1001?1001001001100101000000{12}311012011000?00????00111{01}0?0100?10?0??{01}0?0??1????101?001210?1101????000100{01}1000???0?00101{12}00100001{01}0112110?10101?000?0?10???????00????00{01}00101010010?000?02?011??0?111010110?001?10000?0{01}???1?01100001100100100101?{01}00?1010?0012111?21?00000100001001?010100?20000000001?02?11?10?10101101102000101?0100010??02{01}010?00?000000??000?0000??101001010?1????100??10??01{01}?0??0????020000001000001?{01}{01}???0001?0????00?000?0?10??10?110?01???100?{01}??10??1?{01}?0{01}?100?10?00001??000?00?0??00???000??0?0?0?????0?0100100?00?0???????????00??00?01010??1?0??120?0000000??0?0??000010?0???0??0??0?000???????00?0???????{12}??01????0???????????0010?
Xiyunykus        ???????0???011110000001??11????????????????????00????????????1000??????0??0????1??1?0????????????1?????00??{01}1101100??2????1??00{01}???????????0101?0{01}1?12?0??????????????????????????????????????????????????001?0?0???000000{01}00?0???????????????0?{01}?02???1??000{01}1?????????????????{12}?????????1??????01?01?11??????????????????????1???????????????00?????????0??1??0??2?1??200101????????????????1?0?1????{23}??21?????11???0?0???0??????10???????????????01?0?????00010????01?00?1?0?0??????????????????001?0???????0??????11?????11??0??1?????0?????????0????????????????00?????0????????1???????00?{012}0?0??????????????????1??00?0101?1??11????1?00111?????0???????????????????????0?????????????????????0?010??????????????0????
Bannykus         ????????????1????00????????????????????????????1???????????????????????????????2???????????????????????00??{01}11?1?{01}????01???1?10{123}0?10???????0?0??011?02000?0011{012}{01}0?111100???10?010??????????????????1{01}0000?0010001?11000000{01}0?????1????????0???0???0100?1?????01?2????0???1??0?0????????11??00??1??1?11?010??????????0?????????11????????????????????????????????1??221?????{01}0001?00??100?00?{01}?1?0?11??0{23}??21?0????1????00?0?0??????10???????0???11??0????????10000????0{12}?01?0?01100?00????????1?00?001?0?0??????????0????????????0?????????????0????0??1???1?????????????????????????????????00??0?1????????????????????????0100?????1?0????10010????{01}???0000???00?0???????0??00?1????????0?{01}??????????????????????????10???
Alnashetri       ????????????????????????????????????????????????????????????????????????????????????????????????????????????1????????2?1??????????????0?????0????????{01}?????????????12??????????{01}?????????????{123}????{12}?{12}?111??1?1?000110100??11?????1???????????????????????????{12}???????????????????1??????????????0?????0?????????????0?????????{12}1??????????????????????????????????????????????????????????????1?01?0???{23}?0????????1????????????????????????????0??????0?????????????????????????????1???????????????0???0??1?????????????????????0??????1?0???????????????????????????????????????????????????0????????????????????????????????????????????????????????????????????????????0??????10000001??0???01??????????????????01121??0
Alvarezsaurus    ??????????????????????????????????????????????????????????????????????????????????????????????????????1?0?10000??010?{12}{01}1?0?1?10???????????0????00??????????????10??1?0??{01}1010011?11????????????????0{01}1000??0?0????1?????000????0?1?????????????????3?00{12}??0??????????00???1000??{01}0?????????????10???0?0????0???100??0?????????{12}1?????????????1?????????????????????2?????1???????????????0??0?????00???2{12}0?????1??1?????0??????00???????????1??0?????????????0????00??0?????????????0011??????0??1??????0??00???????0???????0????010?????0000??0????00????????????????????????????????????????0??010????????????????????????01?????????????????????????????????????????????00?????0??{01}?000??{01}????11????????????????000120??1
Achillesaurus    ?????????????????????????????????????????????????????????????????????????????????????????????????????????????????????2{01}1??01???????????????????????????????????????????????1?0?11?2???????????????????0??????0????1100?0??1??????1????????????????????????????????????0????????????????????????10????????0?0???00???0???????0?{12}1???????????????????????????????????????????????????????????????????????{123}2?????????1?????0???????????????????1????????????????????????????????????????0{12}?00????????????????????????????????????????10??????????????????????????????????????????????????????????????????????????????????????????????????????????????????????????????00???0???00?????0??{12}0000????????????????????????????1????0
Bonapartenykus   ?????????????????????????????????????????????????????????????????????????????????????????????????1????0???0????01{01}?0??????0???????????????0?01{01}11????????????????????????????????11??????????1?2101?100???????0?????0??????????????????????????????11?0???000??????????1?????????????0??????????0?0?0????????????????????????2{12}1?????????????{01}??????????????????????{01}1??21??0?????????????????1??????????????????0?????00??????000?????????????0??1???????????0000?0??????????????????{01}?????00??0???????????????????????????1?????2??????????????????0??0????????????????????????????????????????010??????????????????00000?01000?????????????????????????????????1?0????????1??????????01?????????????????????????????1??0?
Patagonykus      ?????????????????????????????????????????????????????????????????????????????????????????????????1????0??1?01??11{01}???2{01}10?00????????????????0011?????2101?1????10??120?????1????111??0??{012}????1?1011?1100?00000001?110110??0?0??????????????????????2???0??0??{01}10??????0??0??????{12}0???0?11??0????0?0?????10????0?????????????1121???????????????0???????????????????1?1??????0?0?1???????10?????0?1?????{123}1?20???????????00????????0??11110?????10?1100?1??????00010??0??{12}011?1??10?????1{12}101?01??1?10?0?10??0????????????0???1?????21????????????????00?00?????????????????????????????????????0??011?????????????????0?0????010??10110??11101011100???11???00?????000??00??0?100101010000??01????????????????????????1110?00
Bradycneme       ???????????????????????????????????????????????????????????????????????????????????????????????????????????????????????????????????????????????????????????????????????????????????????????????????????????1?1?0101111?????????????????????????????????????????????????????????????????????????????????????????????????????????1????????????????????????????????????????????????????????????????????????????????????????????????????????????????????????????????????????????????????????????????????????0??0??????????????????????????????????????????????????????????????????????????????????????????????????????????????????????????????????????????????????????????????????????10?00000???????????????????????????0?????1
Heptasteornis    ???????????????????????????????????????????????????????????????????????????????????????????????????????????????????????????????????????????????????????????????????????????????????????????????????????????1?1?0111111?????????????????????????????????????????????????????????????????????????????????????????????????????????1????????????????????????????????????????????????????????????????????????????????????????????????????????????????????????????????????????????????????????????????????????0??0??????????????????????????????????????????????????????????????????????????????????????????????????????????????????????????????????????????????????????????????????????1001000????????????????????????????00????0
Qiupanykus       ??????????????????????????????????????????????????????????????????????????????????????????????????????0?1???????????120???0??00{01}???????????????????????????????????????????2???21?2???????????????{12}?{12}?01??1?{01}?1??????110??3??????{12}?????????????????????{01}??????1????????????????????????????????1{01}???????????????0????????????????????????????1????????????????????????????????????????????????1?011????3{12}0?????1????????0??????????????????????0??0??????????1????????????????????????1???????1?????0????1??0?????????????????????1????????0????????1??????????????????????????????????????????????????0??????????????????????????????????????????????????????????00???01??0?00?????????????{01}????11?????????????????0???????
Linhenykus       ??????????????????????????????????????????????????????????????????????????????????????????????????????0?1??011?101???2{01}??001??????????20?????1??0?????0?111013410??120?????0??????2??????????{12}?????0??01?10???0011?11??0?0300??0?1????????????????03???1????0{012}0?2?????0??0100??001?????11??0????0???0?0?0????????0??0??????1?2?1?????????????1?????????????????????12??????????1001????100????1?0111?0?3?0000????0?????00?1??????????1??1?0??0?001000????????100000???????????0??0?0??21????1?1011?00???0??0????????0???????1????010????1?011??0????00?0??????????????????????????????????????0??010??????1????00???????????????????????????100?100????????1000?{01}?0?0???0?????0001?00??000??????011??????1??????????1?0?0???
Xixianykus       ???????????????????????????????????????????????????????????????????????????????????????????????????????????????10{01}?022010??1????????????????????????????????????????????0100??111?2020??20{01}2?2???02011000001000011111111??30?????1????????????????0300????????0?????010010??0??????????????????10????????0?0????????0???????0221????????????????????????????????????21??????????????????????02100111???32???????????????0??????????????????????00?000?????????????0?1???????????????0?2?1000000011000000?1?0????????0???0???0?????10????????0??0????????1????????????????????????????????????????010??0??0????????????????????????????????????????????????????????0000?01011?0001?01?01000001???????????????????????101???01
Albertonykus     ?????????????????????????????????????????????????????????????????????????????????????????????????????????????????????????????????????????????????????200????????0??1?0????????????????????????????????????????001???0??0?0{23}??????????????????????????????????????????????0?????????????????????????????????????????????????????1??????????????????????????????????????????????0??????????0????????1????{123}?0????????????????????????0101000?????????000??????????????????????????????????????????????00??????0??????????????????????????????1????????????0?????????????????????????????????????????????????????????????????????????????????????????????20????????????????????????????????000??????????????????????????0???1???
Parvicursor      ???????????????????????????????????????????????????????????????????????????????????????????????????????????????10{01}????????01???????????????????????????????????????????????1???{12}????1?????{01}2?{123}???12?2?010?010100011?110000300?0001????????????????03??0?????????????01?0001001??0??????????????10?????0??????????0??0??????????1?????????????????????????????????????1???????????????????????1100111???3?0??0???????????0???????????????????1??0??000????????????????????????????????????????0?01?00000001?0?????????????????????1?????0?1111????????0??1????????????????????????????????????????010???0??????????????????????????????????????????????????????????111??0???1?1000110010000?00???011??????0??????????11??????
'Tugrik_parvicursorine' ??????????0????????????????????1????????????????????????????????????1?0?????0???0???????????????????010{01}01{01}01?11001?2201?{01}?10101?0??????????????????????111013{01}112112000?{12}?1?1111?2021??2?120213?02????1?001{01}?0001000?0000300200?1??????????????0??3?0{012}1????????2??00100001001000?????011??0???10?????0????0????10??0?????2?02?1???0?????????1??{12}????????0?????????2?1?????????1?????00?00???21?0111000320??0??1???????00?0????1????????????1??0?00?0????????1????011????????????0???0?2?00?00??1??0000?01?00???????0??????00?????100??1?1111???????00??1????000??????????????????????0???????0??010??00???????????????????????????????????????????????????10?0??0000??01??10???0??001??0000{01}???011??0?????????????11?0?1?1?
Albinykus        ?????????????????????????????????????????????????????????????????????????????????????????????????????????????????????????????????????????????????????????????????????????????1??????????????????????????????01????001111?0300{123}0001????????????????????????????????????0??0{01}101001??????????????1??????0??????????0??0??????????1??????????????????????????????????????????????????????????????1?011100?320??0???????????????????????????????1??0?????????????????????????????????????{01}??????????????00000??0?????????????????????0?0???0?1111?????????????????????????????????????????????????????????????????????????????????????????????????????????????????????????????????????1010100000{01}??0?11??????0??????????101????0
Ceratonykus      ???????0????0?1??00?00???????0???1?11??101?0001?0?0??001110??????????????{12}?{12}?0??0??1??????????????????00?0??1??????????????1??????????{23}0????00{01}0????????1?1????????????????????1???????????????????????1???????0??101110?03??????1????????????0?0?????????0??????????????0??0??????????11?????0???00?000?????????0??0???0??????1???????1??1??1??1?????2?0?001??????2???????????1??????????????1?0?11???3?0????0????????000??0{01}???0???????????0?0?1?????0?????1?????????2?10?????????????????????????0???0??0??00???????0??????0??0????1?1??10????0??1?????0??????????0???0???0?????1??1?????1?0???????????{01}????00?????0?00??01????0????????0???????????????????????????????????????001??00?0{01}???011???1?????????????00?????0
Shuvuuia         ?00????01?0?001010000011111010?1010111?10101001?0?101??110100010???11??01101000002010??0232??0210??10111110011110{01}??2201?0??010{01}00100?301?0000100020021011101??11??120??110101011?2021??20020213?02???0100???1?0010101000030????01103??1100011000??2?00{01}??0010?02???110000??01??001???011?10??0100100000001011??1???011?1?2?0??1?0?0?0010?1?01?010??0020001011100??{12}????11???0010???????00??{01}11?0111???3?00???01?0?0?00000??0011?00????????????0??0?01?01???01????????01?0?0?10?00??0022??0??0?????00???0?{01}00?00???00?11???0000?1120??1?1?111????0??00?010000??00010?00000??0100?001010?????100???10??00???0????0????000?00?01?001???000???0?00??00??{01}?????10?????0??????0?1?1?0?{01}000????0?00???011??0110???0??????11??2101?
Mononykus        ?????????????0??1????0?1111????????????????????????01???0?????100???????????????????????2????0????????101???1111000{01}{34567}201??01??????????301?00001000110210111113{0123}11??120?????1????1?2??????????2?????01100011111100111110000300?0001????????????????021?2???0000102?????0??010?0?000?????11??00???0?1?0???001?1????0????????2??121???0?????????1???????????????1?????{12}11??11?1?00110110???00????10?11?0??{23}101?01??00?????00???0??0?00??10000?????0010101??????01100001??010100010?0000??2210????1011000???01?0????????0???????10????20???1111?1?00????1??0???0???????????????????????1?????????00??010??0???100??00?????00000?00?0010111000?10?000100??100?10100000?000??01?????001100000000?01??0?11????1????????????11121??1
Martharaptor     ?????????????????????????????????????????????????????????????????????????????????????????????????????????????01??{12}????????????????????????0??0??0???????0?????{012}0000{01}1000??????????????{12}?{012}?????????????????????????????000?0?0?0??1?????????????????????????????1?????????????????1??????0??0????????0???????????????????????????????????????????????????????????????????10?1????0????????00??????0??011??0??0????11???????0??????????????1????????????????????????????0???????????????????0?0????????????????????????????????0??????????????0???????????0?????????????????????????????????????????10???????????????????????????10??????????????????????{01}?????????0??0???????????????????????0??1????????????????????????0?0?
Falcarius        ??0?1??01??001110{01}0?011{01}010????10?????????????000?0?????001100000?????2?000?0????????0?002110021101???00010{01}00101101?11?1000100{01}00???????1101001011010001100000{01}00001011010101111?200120002111010100000010001000?01?000000000?00?1????????0??10?1{01}021021??0?02011110000001{12}000??11???1001??000?0000?01011111{01}01011100??0?1{01}11121?????2????1?01????1?00????1??10???0221?01??{01}011111{01}0020000001?10{01}1000001102000?10000???00?0?00?0000010?0100?0?10100001101?010110110{01}000201?0110111001011000?00100010001100?00??0?0?0?0?10?0?0?1?0021???0?1020?00???000?00??1?00??????0{12}0??????0??00?0???????0000?010??0??????????0?0??0???0?0101?1011100??000000000??{01}?0?000001000000??000?0000?1100?00000?00???011??0?11???0100000101?00000
Jianchangosaurus ?103000????????????????????0?00?0???1??????0?0??0????000??????????0???0?02100?0{01}???001?0021000211??0010?111{01}0?001{01}000?00000?1?????0???????000?000110?000?????0{234}{01}00?0100?11{12}{12}01?11?201110001?01000000010?0?????0?????????????0??0??012???{12}???????100{12}0?11?00?02001??0000010??????{01}11??0?00?1001?1{01}0000???0?1?{01}0110?10?100{01}01?1{12}2?00000200?????1?010100?20000?1???0?02{01}1??10??010??01??000?11?001?????????1?1??00??0?0????000???????0??0???00?0??00???0?????10001000011?010100??01?000?0?20000001100??000??11????0???001??????????0?1010???????000?0??00?00101??000????????0???0???0????????????001010??00?0????????0???00?00?010?01010?0????0??0??00??{01}?{01}??0000?0?????0?00????00??{01}?????001????????????????????0????????000??
Beipiaosaurus    ?00??????0?????????????????0?001011???0??000000?1?0??????0?????????????0021{01}00010???00?0031000211??00?01??0?0??01{01}??01{01}0?0?0?00{01}0?0??????{01}001?0?1?10?00?1???0100000{01}000?010100?11?20001?0?{01}{01}0?????0?00?0?1000???????????0?0?0?0???002??011?10??0{01}00????1?0000200{01}??000001?????11??10???0001001??{01}00?0?0?1?0?{01}0?0??10?1000?110?21?0?00?010?1?0110101?0?200001??00{01}002{12}??010?0011110100200?0112?1?1???0?002?1000???1?0????0000?10??????0???00?0?????0?0?????0?0????????00{12}?110???11101?01110?1??11?1?00???10000??0???000????1??0??0?111?0????0??00?0?000?000?1??100???????????????????1?0?????0?00{01}?01?1?01????????000?000?00?0001010???0????0??0??00????0??0000??0????000????00???????0?00?00????01??10??????1100??0????0?0??
Alxasaurus       ??????????????????????????????????????????????????????????????????????2?021?0???????????0310102110???????0??00?1100101{12}0?01?10010?1????????0?00?1{01}10010??000010{01}00?0101?020101?{12}11{12}?1?1?0??20???????2???1?0?{01}?0????????000000??00???????????????10010010??0?01?0????011?0?100???{12}1?????00??001?1?0??0???101110?000100???????0????????????????1??{23}?????????????0???0211{01}?1??1010101100?00?11?1??0????????201011??10?????00?0????00?000????0100??01?000?????0?011???011?01?110?10??10111?210????111110?011?1??0???????0?????????????10???1?1??0??0????00?00??1?0????????????????????????????????0??000??{12}0??????????????0??0????01?1?????0???0?00?00???????00000100000???0?01??????????????????????11??????1?????????????0????
Erliansaurus     ???????????????????????????????????????????????????????????????????????????????????????????????????????????0?0???{01}?????????????????????????1?????20000?0??00?0000000100????110?21??????????????????02?01?0001001000000???????????????????????????????????????10001??0??????????????????01??{01}0??1{01}???????10?????00??????????????1????????????????????????????????????????{01}????00?111001010111??0???????1???20?0??1??????00?0????00?1?????10??0??01??00?0???????????????01010110010100?0??11????111110111111?0????????0???????????????????????????????0??0???1???????????????????????????????????????0???????????????????????????1?00101000?001000100??{01}0??0000??0{01}0?0???0???00??11{12}?0?0???0????????????????????????????0????0
Neimongosaurus   ??????????????????????????????????????????????????????????????????????2??2??0???????????0?1000??11?1??000100000012?01?2??1??0011001??????000110102100???????????????????{01}1?110111?2????????????????02?00100???0?????0?000001001??1???????????????0110?20??00011?????000??02?0?????????0??????1?1{01}0??1?0?101110?10???1??????11??1?????????????1??2????????????1????1201?0{01}0??0{01}??????????????1?00200001?021201????01????00??????00???????????0??00?000?????0?0100?001?0120{01}{01}010010???101111????1111101????1??0???????0????????????021?????100???0???000?????1?00????????????????????????0??????00?0?0?0?0?????????000??0??10???01000101000?001000000????{01}??????????00???0???00??1?1?????00000{01}????11??????????110?10?0??0????
Enigmosaurus     ????????????????????????????????????????????????????????????????????????????????????????????????????????????????????10000?0??????????????????????????0?????????????????????2??121?20?2{12}100{01}0?100001??????????????????????????????????????????????????0?????????0??????101????????????0?????????1?????????0????1?0?1?????????11????????????????????????????????????????????????0?????????????{12}???????????2?????????????????????????000???????0?0?????????????????????1???????????????1222100?00?????????????????????????????????????1????????????????????0?????????????????????????????????????????????0?????????????????????????????????????????????????????????????00?0000??0????????????????????????????????????????????0?
AMNH6368         ?????????????????????????????????????????????????????????????????????????????????????????????????????????????????????????{01}???????????????????????1100??????????00??011?????????????????????????????????????????????????????????????????????????????????0?????{012}??????????????????????????????0???????????1????????????????????????????????????????????????????????????????????1????????0??1????????????????{12}????????????????????????????????????????????????????????????2?101?1110????????????????????????????????????????????????????????????????????0???????????????????????????????????????????????????????????????????????????10?01?0??00?0?1??0??????????????0??????????????????????????????????????????????????????????
Suzhousaurus     ?????????????????????????????????????????????????????????????????????????????????????????????????1???????????00011?100000{01}00??????????????0000{01}002110???????????????????020101021?20111100{01}1020000{01}02000100???????????????????????????????????????00102???0?010?????00001????????????0?????????10?0?0???10?1??110?0?????????112?????????????????????????????????????010?10?001??????????????11??????????2?20?????0??????0??0???001??????????0???0?????????????010?{01}{01}1?12010000010???12221001011110???????1??????????0???0???1?????21???????????0?????0??0????????????????????????????????????????010?000??????????????0??10???01010?0?000?{01}01000100???????????????0000?000?0010001????????????????????????????????????????0?
'Nothronychus_mckinleyi' ???????????0?1000?100111010?????????????????????????????????00100???????????????????????0?1000???1????000001{01}00?1{12}1??????{01}?????????????????0?0??121011001??????????????????????????0121100?10{123}??????????????1?00????0??{01}1???0??00????????????????0???????????{12}?0????????1??????12??????????{01}0????{01}??00?0111?1?????0?{012}??????????1?????????????1??3????????????1?????2???????{12}?10?????????0??????0?0???1?{01}?110????????????1???0??10?1010101????????1?1?1?11???01????????01010001010?????????001?????111011???1???????????10??????????????1??????00????00??0??1?????????00????01?????????????????{01}0?0?0???0???????????????????????1?10111100?001000100??01{01}???????????000?????????????????00???????0?????010???????????????????
graffami         ?????????????????????????????????????????????????????????????????????????????????????????????????1??????????000?120010000000?01{12}0??0???????00{01}1012001100??00?1{012}0000010?002{01}200121?2012210011010000{01}02?001?0?10001?110000000?011?01????????????????100010??0?01001???01?01120000??????0?01??00??10?0?0?0?11?2??1?0?0?0????????1?1?????????????1?????????????????????2010??0?{12}000??100?2{01}0?0???10020000100211010??1?1?????1?00???11010?00020?????10?010????????1100???1?0{01}010001?10101122?110011111111101111?10???????????0????????02????0?000???0?????0??0??1??????????????????????????????????00?0?0??00?0????????????0??00???01?10111000?001000100??0?0?0000??0{01}?0000?000??010001?002?0000?{01}???011??????0??????????00000?01
Segnosaurus      ??????????????????????????????????????????????????????????????????????211210000002??????011000210?????0???0?0???????10?00?????????????????0??11?11100100??????{012}???0?????020200111110122100110201001?2?0010000000110100000001011??1??????????????10???0????000{12}?0????00001???0?01?????0????1??1?1?01?0?0?1012{01}0110?0?0???0???11?1????????0????1?03?????????????000?1???0?101{01}010??????10?????21002?000??021101????01???01?0?????00?1010?0?0??0?010?100?????000???????1??1010101100???1222110011111111101111?1????????1???0???10???021??1???00??0??????0??0??1?00???????????????????????00??????0??????????0????????????0??0??0100010??1?00?{01}?10001?????0???????????0000?000?0?1????10000??000???0011?????????????????0000??00
Erlikosaurus     ?1011100100??1101?1001?001101101010011100001001110001000001000000??0102002100001021001?003100{01}201???????????0????????????????????????????????????110????????????????????????????????????????????????????????????????????11?000101{01}003??0200011?010????????????????????????20?1?121???????01??11??0?1?0?01?1?10???0???01?0?1??????01000010?001???30110021000011001?12?????????0??????????????????{12}00?01?0?1111?0????01001?0??011??????????????????????1?100010??????????0010010010?????????????????????????1???00??00??11?11???000????101?0???00??00??????00?00000000000000?01000?0011100????000??????????????????????????????????00?11?00?0010000??????????????????????????????????????????????0011???1100?0{01}????????????0??
'Nanshiungosaurus_brevispinus' ???????????????????????????????????????????????????????????????????????????????????????????????????10???0101000011100??0????????????????????????????????????????????????020100121?20?22?0??0?2??00?????????????????????????????????????????????????11????????????????0001??????????????????????1?????????0?2???10?00????????11???????????????1?????????????????????211??????????????????????1???????????2??????????????1???0????????????????0????????????????1??????1???????????????112211011???????????????????????1?????????????111??????????{01}????0???0?????????????????????????????????????0030?0?0???????????????????????????????????????????????????????????????0?00010????????????????????????????????????????????????
zheziangensis    ????????????????????????????????????????????????????????????????????????????????????????????????????????????????????????????????????????????????????????????????????????????????????????????????????????????????????????????0??0?????????????????????????????????????????????0?121???????????????????????????????0????????????????????????????????????????????????????????????????????????????????0??1???0??1????????????????????????????????????????????????????????????????????????????????????????????????????????????????????????????????????????????????????????????????????????????????????????????????????????????????????????????????????????????????????????????????????????????????????{12}1?????????????????????????
bohlini          ???????????????????????????????????????????????????????????????????????????????????????????????????1?1?0000?000??{12}???????????????????????????????????????????????????????????????????????????????????????????????????????????????????????????????????????????????????????????????????????????????????????????????????????????????????????????1?????????????????????2???????????????????????????????????????????????????1?????????????????????????????????????1??????????????????????????????????????????????????????????????????????????????????????0?????????????????????????????????????????0?????????????????????????????????????????????????????????????????????????????????????????????????????????????????????????????
'Nanchao_embryos' ?00010???0??0??0??00?1?????01?0??11???0??002001?010???????????????????{12}??11?00?1??0001?00{0123}{01}000?11???1000???000???2????????????????1??????1?10?1?02{01}000????????{012}??0??1???{01}2?10?????????????{01}{01}??0??01????0??0?1?0???????????????????002???00????0?00?1??????0??{12}0?????0000??????????????????1??0??{01}0000??????01000?????10?{012}?{12}?1???10000?0???1?01???0000?2101101??00?112???10?1000??1?0????????1?0?1??????11?{01}??00??0?0??11?00?000?????????????0??1???????0???000?0?????10{01}??????????0????2???????????11?????????00???00??1????100???101?0???????0??11?0?????01???00????00?????0??????????0????0?00???0?????????????000?00???0?0101???????0??????????????????0??????????????????1?????????????????????????10??10?????0????0?0??
'Therizinosaurus_minus_hindlimb ??????????????????????????????????????????????????????????????????????????????????????????????????????????????????????????????????????????01011002100001?000110000001110??????????????????????????????????????????????????????????????????????????????????000??0???????????????????????0???00?????0?1???1????????0?????????????????????????????0????????????????????????1011010101100100??1???????????0???21?0??10????????0????0?11100?010????????????????????????????1001111101110??????????????????????????????????????????1?????????????????????????0???1?????????????????????????????????????????????0???????????00??00?0000010?0100??0?10000???0{01}?{01}?0000??0{01}0?????????????????????????????????????????????????????0????
Ningyuansaurus   ???????01?????????????????????????????????????????????????????????????{01}??{01}???????????0?021?????????00????????????0????????1???{01}{23}1??1??00???1?01??200?{01}???100?0{012}000?0{01}1??{01}10??1?????00?1?0?3{12}1??{123}?100??0????0???010??0??0??1?0?0111????????????????0????1?????1001???100?0?????0?2?1????01???0???{01}?????0????????0??10?????1??1?{12}1??????????1???0?3???????0??0???????????????1?101?10??20001??1?1?0?10?0?2{01}0??00????????????0?????????????????00?00?1?????????0?????????????????0????0???1??0???0??1???????0???????????????????????02?????1?00?????0??1???0??1???0????????????????????????????0??????0?0???0??????0??????????????0?????????????????????????00??????0000????0???????????????10??????{01}1?????????????????????0???
Protarchaeopteryx ???????0??????????????????????0??????????????????????????????????????????10?0????????00020{12}??{01}100?{01}????00???0????2???????0????0{12}??????00?????01??????00??100100000000000{01}{12}???1????????{01}00??????2?10?1?000?00{01}???????0000??{01}?0000?100{01}0??????????1?01??0{01}?00??2011{01}000??00?2001?0{12}?11???00??1????01????0?????1000?010?????1{12}1??2??????????0???1?03????????????????0012???10???110?101020011000?1?0?100002?0{01}?00?100????????0???????1????0?00?0001??????????000????????1????????????10?0??????????11??010?0??00???00???????????0?????????010?0??{01}????000?00??100?0??????????????????????????????0????0???0???0????0??????00?????????????????????0??00????{01}?0000??0{01}0000???????????????????0100{01}??0?11??0???????010??0?????????
Incisivosaurus   ?1010110100?11101{01}00011101?1100100001?0?011202100?0110000001100101001121120100?001011000201??0110?{01}???????????????????????????????????????????????????????????????????????????????????????????????????????????????????????????????00100000001?001?????????????????????????????????????????0??10??1?0?0?0??0?11???????0??011?????1000000101100????01000200111001?001???????????????????????????????????????????1????0100??0??000??????????????????????1?000100?????????????????????????????????????????????1???100000???0?0????000????11??????00?10???????00?0100000000{01}010??00?0??010?100??000????????????????????????????????????????????????????????????????????????????????????????????????????????110???0????????????0??
Similicaudipteryx 010{123}000??0?????????????????1?00??100??0???1202100?011000?0????????????20120200?20??0001020{01}??020??{01}0??10??000010?2?001?0?0??0002??1111{12}??00{01}0010020000?1?1??100{01}01110001010201???0000?100?2{01}11??100?1??11?00???010????00000?0100010020?000??0???1?0{12}1?10??01?101100000000?2001000?110??0?00001?1{01}100??0?0?????000010?0??0121122?01?10211?110011130100?{01}0111?0??0000{12}110020?10111?100020010011?1?011000020000000101?0???{01}?000?????1???0???0??0???1?{01}?0?????0???11?0????01?000??0???00?0?0??0?000??0???00??0{01}?0?00??000???????00???021??0010001??0??0?0??00?01??000????????0???0??????????????0?01001000?020????????????0??0??0?0{01}?1????00???0??0???0???????000??0{01}000????000??1?0?{12}????????0?0??0?11??0?????0???????????0??0?
Caudipteryx      0101010??0?????????0???????1?11?00{01}01?{01}??11202100011100000?0??????????2012020{01}1001000011?????0???1010?110?10000011000100?0000012101111????0001100200{01}001????102000?0{01}00?0102{01}0?110011010002{01}1101000011011?0000001011????0011020001002??01{01}11?1??1?020?10100101011???000000100000{01}01101000001111102000?0?00?0??0{01}0010000101?1122100000{12}{01}?111001?030100?2001100?000??2110?21?001{01}0000{01}0200100?1?1?011000?21000000101?0??1?0000?{01}{01}0?01??0?0?00?00000?100?0???0??1????????01?000??0??100?011000?000?1100000?00?00?10000000??0??000?00020111110000000?00000?00?01??00{01}???????0????00???0?0?00????0?0030?00??0?0?0??{123}??????000?00?010001??10?????0?00??0{01}0?010??00001010????000?0000?0?0?000?00100{01}??0011??0???0100?????0?00000000
Microvenator     ??????????????????????????????????????????????????????????????????????1?02020????????????????????{01}??011?01?100?01210?1{01}??01??01?????????????0?10?2001001??????{012}001?0{01}11?0102??11000??????????11{01}100?0101110?00?01010????????0?0?????????????????2?020??{01}??0??100????0000?0?????0?????0?00??0?1?1020?????00?0????????????{01}???1221?????????????1?0{23}?????????????0????2{12}1??????011?0???????000?{01}?1?????????1?10????????????0?0??????110000020????00??000?????0??{01}101000???10000000000??0?11????00??1??000000??00??????????????01?????201?1????????0????00?00??2??0????????????????????????0??????00?0{01}0?????????????????000000?010??1??100?0?00001110000010???00???????????0??000000000020000????????????????1???????????000?00
Luoyanggia       ??????????????????????????????????????????????????????????????????????{01}???02????????????????????????????????????????????????????????????????????????????????????????????0{12}???0?1???01?1?0?2{12}1??{123}??0???????????????????????????????????????????????????????????????????0?0????????????????????????2????0????{01}???0??10????0???1???????????????????3???????????????????????????????????????????1???????????1???????????????????????????????????0??????????????????????????????????????????1??1?0?????????????????????????????????????20???????1????????????0????1?????????????????????????0??????????????????????????????????????????????????????????????????????????000??????00???????????????????????????????????????????????
'Caenagnathasia_dentaries_only' ??????????????????????????????????????????????????????????????????????2?10020???????????????????????????????????????????????????????????????????????????????????????????????????????????????????????????????????????????????????????????????????1????????????????????????????????????????????0???2??????????????????????{012}?????????????????????????????????????0???????????????????????????????????????????????????????????????????????????????????????????0??????????????????????????????????????????????????????????????????????????????????????????????????10????????????????????????0111?????????????????????????????????????????????????????????????????????????????????????????????????????????????????????????????????
Hagryphus        ????????????????????????????????????????????????????????????????????????????????????????????????????????????????????????????????????????????????????????0100?1000?0001?1???????????????????????????????????????????????{01}????0???????????????????????????????????1101?????????????0?????0???10??????????????????????????????1???????????????????????????????????????????????????11110010001?0??????????0?????????0?????????0???????????????00?????1???????????????????????????????00??????????????????????????????????????????????????????????????????????????????????????????????????????????????????????????????????????????????????????????????????????0100000{01}0??????????????????????????????????????????????????????0???
'Chirostenotes_sensu_lato' ???01?0?????1?101?101110111????11???????????????????????????01010???0?210002000002011??1?????????0??????0?0{01}001?1{12}?0112?{01}000????????????????0011????????0????{12}{01}000001111{01}{12}?211?{01}010{01}001000{23}11{01}0{12}010011011100?1000?010{01}000020000001????????????0?1??{01}?010??0??{12}{01}?1??00000011001001??????0?00000?10210?000?0?0???100100?0?0???1?21???00?0?0????1?0{23}?1??????????1001??2????????0???0????{01}001{01}1?10100110000210??00??0?1???10100?0????1??????????0??0010?01101?1??1??????1????????????0?0?2?0??{01}?000011??0???00?0????????0?010???0?0??021?11??0001??0?0??0???0????10??????01{12}????0??????1?0101110??0??010??00?0????????????00000?000??????????????????????????01?0???{01}0000?0??0?000000{01}1??000?1000??0011?0?011??????????1?0?00000
Anzu             ???????0??????1?????01?????01111?000?1?0????????????????00010000?00???21001200?0020111?1???????????1?1?101?0001?12001{01}20?0??0011??1???010?10?11?0200100????0??{012}00??0{01}1??02{01}{12}00????011010001{01}1101010?2?1111?02000001101{01}0??2?0?0???002?????????0?1?010020??00?1011??000000????1011????0??0?1?0??10200?0?00??{01}??10??10?00?0???12?1?1?0??0????0?10120????{12}?0???00?01??20{01}0?1?1?000??1????0001??1?1?????????10110000?1?10111100?0?????000??021??0000?10?0??00?????0???0???0?0?00000?0??1?0?{01}??1?000??1?0000??0??0???????0?0??01??00???10??1?1??????0??0?{01}??00??101?01?????????????????0?00?01???0?0?3??0?000?0??????0????0??????0000?1?11110??0?00111????{01}10?0???0??{01}?000?0?00?0?0?0???010???10??????????0???????????????0100000
Apatoraptor      ????????????????????????????????????????????????????????????????????0??1??01?0?{01}0?011??????????????10???0??00?1???????????????????111?010?100001??{01}??0?0??0??0{01}001?0011?0?1???????{01}?????????????????????????????????????????????????????????????1?1?0???1?0001?0110???????????????1????00?0???????010??????????????????????1?????????????????1?03??????????????01??21?????11011???1000?0111???????????0??????0????????1{01}??00???0001??????????0????00?????????1????????01??0??00???00???????????????0??????????????????1???????????????1?1??????0????0?0????1????????????????????????????????????3?????????????20?????10000????01?1???1????????????????????100?00??????????1????0?{01}?????????????????????????????????????0????
'Elmisaurus_rarus' ??????????????????????????????????????????????1?11?0??????????????????2?????0????????????????????0?????????0?01?1{12}???1{12}???????????????????1??0??1???????0?0??20000?0{01}1??????????????????{012}0???{123}???{01}??{12}?111??0??00????0?{01}100200????1??????????????{01}??{12}????????????{12}100?????0100000?0?????0???100??02??0?0??????????0??2????????2?1????????????1???{23}?????????0???0????1????????????1????0000110??110111?002?0??0???{01}011??????0????????????????????010000?????0??????????????????????0?0??????0?1?0?10000???01?0???0?????????????????0???????0010???????0???0????10????????????????????????0111??0???010?????0???????????????????????????????????????????????0?00???10??0??????????????????00100111?0{01}1?????????1???????1???0???
elegans          ??????????????????????????????????????????????????????????????????????2?10020?????????????????????????????????????????????????????????????????????????????????????????????????????????????????????????????????00??0?01110020???001??????????????1????????????????????????1?0010?10???????????0???2????0??????????0??1???{012}??????1??????????????????????????????0??????????????????????????????????110???2?0????????1????????????????????????????????00?????0???????????????????????????????????????100???0??0?????????????????????0????11??{01}10????????????????10??????????????????????0?0111???????????????????????????????????????????????????????????????????????????????????????0??1000100001?011??????1??????????{01}0??????
'Leptorhynchos_gaddisi' ??????????????????????????????????????????????????????????????????????2??0??0?????????????????????????????????????????????????????????????????????????????????????????????????????????????????????????????????????????10?02?????????????????????{01}????????????????????????????????0???????????0???2????????????????????????????????????????????????????????????0???????????????????????????????????????????????????1?????1?????????????????????????????????0??????????????????????????????????????????????????????????????????????????????????????????????????10????????????????????????0111???????????????????????????????????????????????????????????????????????????????????????????????0?{123}???????????????????????????????
Shixinggia       ?????????????????????????????????????????????????????????????????????????????????????????????????????????????????2??3120??00????????????????????????????????????????????210100110?2?????????????????1000000?0?0????????????????????????????????????1102???????1??????00?????????0??????????????10??????????0???00???????????1???????????????????????????????????????01??????????????????????0??0????????10??????????????1???????????????????0?????00??????????????00????????????????0{01}11??????????00????????????????0???????0?????21?????????????????0????????????????????????????????????????????10??00??????????????????????????????????????????????????????????00?????000??0?????????????????????????????????????????????
Avimimus         ??0????010??0?00??0001?1???2011??00?1000?????21?01?01000?001{01}01{01}0??0??21120200?0??0111???????????0?10111101{01}001011102100??0??0????1???1?0?1?0110021010???11100{012}?????{01}???{012}1{012}200111?20?0{12}000?0?10101100{01}00{01}11{01}10001010111100301??001002??010?000002?020??0??00?10{12}????00000011000?001??1?0?11{01}100{01}{01}21000000??0??110???0??00???1221??????????10110130??1021011001000??221??1?0001?1????0???????1?100111???3{12}021??0?00?00111?0?0000???1??????0??0?000?000??00?0??00000001?00000000110???10{01}{01}100??0101000000101?0???0??00001100?11000002{01}??1110110??0??1?0???000{123}11000??0?00?110??0?0????00?0111?0100?010??????????????????0??0??0100?1?101000?000001000??0???????00???{01}{01}1??0000{01}?00{01}{01}000000110001????11???0??1?0????????1{01}00??00
Kol              ??????????????????????????????????????????????????????????????????????????????????????????????????????????????????????????????????????????????????????????????????????????????????????????????????????????????????????000030010001????????????????????????????????????????100000{01}0????????????????????0??????????0??0????????????????????????????????????????????????????????????????????????????11000?3?0??0????????????????????????????????????????????????????????????????????????????????????????????????????????????????????0?????1?0110?????????????????????????????????????????????????????????????????????????????????????????????????????????????????????????????????????????????000??0001??????0??????????1???????
Ganzhousaurus    ??????????????????????????????????????????????????????????????????????2?12020??00????????????????????????????????????????0???01???????????????????????????????????????????????????????????????????????????????????????00000?010??{01}??????????????1??????{01}??????????????????1????0??????????0??0???2????0?????????????????0???????????????0???????3?????????????010?????????????????????????????????100??{12}?0??0?????????0??0????????????????????????????????0?????????????????????????????????????????????????0?????????????????????????1????0?????????????????00???????????????????????00???????????????????????????????????????????????????????????????????????????????????????????????????00???000?????????????????????????
NXMV             ?????????0?????????????????????????1??????1???????????????????????????2101?2?1?00?011??????????????????????00??012?0????????????????????????????????????????????????????????????????????????????????????????????????????????????????????????????2??01????????????????????????????????????????0???2?0????????????????????0??????????????????0?1??{12}?????2?1???0??01??{12}01????????????????????????????????????????????????10?1????????????????????????????????0???00?0????????????????????????????????????????????????????????????????????1????????0????0????????0??????????1???????????????????0?1???10????????????????????????????????????????????????????????????????????????????????????????????????????????????????????????
Beibeilong       ???100?????????????????????????111?01?0???1202?00?????????????????1???2102?2?0?0???11??1??????????????????1??????2??1?????????????????????????????{01}??{01}??????????????????120200??110??1???????1??110????1??????????????????????????0???????0?????{12}????????????1?0????000??????????????????????1?112?0???????????00?????000???????10000000???0?1??{123}?101?200?1???01????????{12}??1??0?????????????1??0????????{01}0????0?????1????0?0????????????????0?????0?0?????0??????????????????????????0???????0??????000???????00????0???????10????????1??????????1????????0???????????????????????1????0????0??????????????????????????????????0???????????????????????????????????????00??0?????{01}??????????????????????????0????????????1??
Gigantoraptor    ??????????????????????????????????????????????????????????????????????21121200000?001????????????????????????????????????0100011??????????01?0???2000001??00?000???01???11{01}??????????????????101100021?1011010001011001001000?000{01}??????????????1?0{12}???0?????1?011??0?00??{01}00000{12}????0?00?0000??02?00?0??????????0??0???0???0??1?????????????1??3??????????????11?????0?2??1?10??1????0???????1?0????0??1?1?00?1?1????1?100????????00??0?1??0???1?0?1?1???0???????????010?0???1?0??0???1?????0?01??000??0??00?????????0????????????0??1?11?0?????????0?????1?10??????????????????????0?00????????????????0?????????????????????0?1?101?0??0????0???0020??0000???0?00?????????11??1?00{12}0??00????0?????0????0??????????00???00
Anomalipes       ????????????????????????????????????????????????????????????????????????????????????????????????????????????????????????????????????????????????????????????????????????????????????????????????????{12}?001??????010??0?00?01?????0????????????????????????????????????????0??????????????????????1?????????????????????????????21??????????????????????????????????????????????????????????????1?0??????2?0????????1????????????????????????????01???0?????????????????????????????????????????1111??0????1?0?????????????????????0?????1??0?????????????????????????????????????????????????????????????????????????????????????????????????????????????????????????????????????0??????001??1???????0???????????????1???????
Nomingia         ?????????????????????????????????????????????????????????????????????????????????????????????????1????1?1??00010?210312000?001120???????????????????????????????????????0102001111001110002{12}1100?001{12}??11100100010??00????????????????????????????010000??????1?????000011???????????10????????1{01}????????0?0???00?10????????02?1?????????????11????????????????????20{01}0?????????????????????1?1?????????1??????0???????01??0????????????????0??01?0?0?????????{01}01{01}000???????????????00110010100??1??000?01??0???????0???????0?????20???????????0????00??0??????????????????????????????????????03010000010????????????????????????????????????????????????????????0000?00000???001?00200?1???????????0???????????????0????00
Shanyangosaurus  ??????????????????????????????????????????????????????????????????????????????????????????????????????????????????????????????????????????00?0????00???????????????????????????????????????????????????1??????0?????0?00???1???????????????????????????????1?1???????????0??0???1???????????????1??????????????????????????????1????????????????????????????????????????21???1????????????????1?0??????{12}?00??????11????????????????????????????0??000??????????????????{01}?000?0????????????????1??1?00????0???????????????????0??????????????0??????????????????????????????????????????????????????????????????????????????????0?1?????0???0??0??00???????????????????????????0??????????0??????????????????????????????????
Nankangia        ??????????????????????????????????????????????????????????????????????2?02020??????????????????????????????????0?2?0?120??00??????????????00?11?00100???????????????????0102010{01}11011110002{12}1201?00?1101?100??00111?00??????????????????????????2?010??{01}???1011?????01000????????????1???????0?1021?0??????{01}???1??10????0???1221????????????????3??????????????0????01??21?10???????????????101???????????{01}??????1??????1??0???001??????????0??00?0?0?????0???0000???1010010?10?????0{01}?2010?100??0??0???01?00???????0???????1?????21??1????????0?????0??0????00??????????????????????????????????000?????????????????00?????0101?1??0?00??00??????????????????????100?0000?0???0?0?002???1???????????????????????????010??01
Yulong           ?111011??0?????????0???????1101?10????0??012021?0?1??00000?1??11??????21020201?0020111?1???????????????0??00?????2???????0????{01}{12}???????????1????0200?21??????000000{01}100?020??0????????????????0???????????00???0?????????0100{12}0??1001?001001100?2??????{01}?????1?0???00????03?????{01}????0??000??00?{01}2?0??0??????????0???0000??????110010211??1001?1{23}0101?2111010??11??????????1?10??????0{01}0?00{01}{01}?1?0?100??2100?000????1????11000010??1????01???0??100??0??0??0??????????1?0???0???????0??????????1?????0?0???????10??00?0??????????10??1?1???0?????1?0?0??0?1?2??001???????1????0????1?????????0??????1??????????????????????????????????1???????0??0???{01}??????????????????????????0????2?000??{01}????01?????????????????0????00?
Banji            ?1100?1??01????????????????{12}0?1?????1?????120{12}????0?100??0????11?0????21020201?10???11?1??????????????????????????????????????????????????????????????????????????????????????????????????????????????????????????????????????????001?001?0?????2?????????????????????????????????????????0??0???2???????????????????0??0????????0?1001?0?10?????11?1?2111?10??1???????????????????????????????????????????????????1?????????01?????????????????????????1?0???????????????????????????????????????????????????10???0??????????????????1?????????110??????1???100????????1????0????1?0?{12}??????1???????????????????????????????????????????????????????????????????????????????????????????????????????????????????????????0??
Tongtianlong     ?10?0??01??????????????????20?0?101?1?10011202100??01000?0?1???????????10{12}0201???????1?1???????????1??0???1?0?????????2??0?????{01}???1??{123}012?00011?2100???????????????????????????????00100????{01}0{012}?0??????0??0????????00100?0???????000??010?00???1?0{012}{01}????10?01??????????0?{23}???0?{12}????????????00??20???0??????????????0??0????????0?{01}?{01}10??10???021??102?000100?1???{12}{01}1?021?{01}01????????????????1?0??0???2?00???0??1?0????1????010?1???????????0????????????1??????????0?1000001???????????????0??????????0?????00??00?0??????????00????1?1?00?????00?0???01010?001????????????0?0????????????001?{012}????????????????0?0?00??0??0?00?1???0????????0??00???????????????????????????????????????00?????11????????0?100?00????0??0?
Oviraptor        ?1??0?10100????????????1???10??1?0011???001202??0?111000000??01??0???121020201?00??11??1??????????????1??????????2?0????????????????1????210?111?20000???111000000001111???201?{12}??????????????????????????????????????????????????0?{01}?0?10?011?01??{01}0????001?{12}?01100?0?????????????????001??000??2?0????00?????1?????0??0??11????0?00010??10?1??211???2?100101?1????0??020?10111?1000200?1000?????????0?2?0??00?00?111???10??0000??0?0??11??0????0?????0??0??00??????0010????10???00?0????????????????????????00??0?0????11??0????10??1?1???????1000???0?101???01??0????10???000??11????????00???0?0??????????{12345}??010??????????000????00???????0??00????{01}?0000??1?000???????0???????????????????????????????00101111????0?0??
IVPPV9608        ??????????????????????????????????????????????????????????????????????????????????????????????????????????????????????????????????????????????????{01}??????????000???11??1???????????????????????????????????????????????????????001???????????????????????????{01}?01100???????0????10?????01???????????0????????????0?????????????????????????????????????????????????{12}????2????00??1?0010????1?????????????00??00??1????????0?????????????{12}??????0???????????????????????1??????????0????????????????????????????????????????????????????????????????00??????{123}??????????????????????????????????????????????????????1???????????????????????????????????????0?0???{01}0??????????????????????????????????????????????????????????
Wulatelong       ?11????010?????????????????{12}??11?0101?00??120????????000?0?1???????????1?????1??????11?1??????????????????????1??2????{12}??0???0{01}{01}??????010????1{01}1??{01}???????00?0{01}0?{01}0010??100??1???1{01}?0?{12}???2?12?2?0????01???0??????????00??1????002000???20??????{12}?0{01}???{01}?????{12}??2?000000?????00????????0??0???010??????????????0????00??0???1??????{01}?011???0?????1????2?1???0???????0??????10????????0{01}?10??0?1?0?10???2{12}0????0????111????0???00????????????0????????????????????0????0????????????0?{01}?1?????0????????0???????1???0??????????????020??111?0???????0?????010????0?????????????0??????????????0???{12}??0???0?0?????00?????0??0????01??????????????????????????????????00????0??0??????????????0??????01????????0????????0???????
Huanansaurus     ?1100?1011?????????????????{12}011?100???00??1202????111000?0011?010????121020201?00??111?1????????????01?1??10??????????????????????1??????????????2100????????00000001111??????????????????????????????????????0????????{01}??{012}????00100{01}?00?0??10??2????????????{12}??110???????10?0??2????????10?000??2?0?????????????0???00?0????????0?1001???10?1??{23}11?1?2111?101??1??2?????????1????01?1{01}00010??????1???0{12}?00??0?????11111?10??10??????????????????00?????1?0??0?????????{12}??????1???10??????????????????????????10??0???????10???0?0??1?10?100????100?0??????2{12}000?????????????0????1?0??0????000??????????0???????????????????????????1?0??????????0??????00????0?????????????????????????????????01????????0?????????????0??
Citipati         ?111{01}11010100?1?0000?2?2?102011110111?00011202100?11100000?110010000012102020100010111?1???????????1?1????1?{02}?1??2100????0??000100{01}11?010210?11?0{12}10100??1001000000011110{01}02011?111?1?100?1{01}11??00{01}?211011001?0?????01100011010001000?00100010002?1????01001?1101{01}10000?0110?{01}002??????0010?000112?000000??0???00010000?0??1122?100100110?10111031101021111101011??20?002??00001??0?{01}{01}00{01}{01}00{01}?1?00100002{01}000000111?1110{01}110?0000??1??0?011??0??0????0010010??????000?{01}01000{01}000???00?0{01}{12}00??1???????010?0??00?00??000?10?0100?0000211?11110{01}00??10000000010{12}000010001?2110??0000?0?10010???000?030??00?010?0011??010?00?01?????0?1???0000?00?000?00??1?0?00?0??0100?0??000000000000000?00?00???0000??001???01101{01}0011???00??
IGM10042         ?11{012}1110101?11??0000?2?21102011110?11?000{01}1202000?111000001100110000012102020100020111?1?????????1?1011101100010121011200010000100111?01011001110110000??1000000000011110102101{12}1110201000111101100?2?01010000000001000000100?0001001?00100010?02?010?{012}010010111110001000?20000?1????000010000011210000000?0??110?10010?0??11221101100110?100100311{01}102111{01}101011??2010021?10111010012000000101001100?021010001101111101110000000100?0??????0000??000{01}?0?00???00000010010000010???000012100?00001100000??1?00?00??000???00?000??0021?11?110110?0100000?00101100010?01?2110???000?0110?10???0000?3010?0?0????0??00010?00??00???0111?1?000??00??0??00????{01}?0000??1{01}0000??000?00000?000?1000?000????01??0?1???0110100010010?001
Corythoraptor    ?11????01??????????????????101111???????????0?????????????????????????2?02?20???0????1?1???????????1???1???0001??{12}???020??0???????{01}??0???????????2{01}0?0????00?0000000{01}101111????11?{01}?0?{12}?0?2{12}1101?00?2?01??0?1?0???????10?0{01}?0{12}0001001???{12}0??????2????????????110110001?0??11000?1????0?01??100??{01}2????0????0???0?001{012}0000??111?????1?01???1??1??31??????11??0??0???2???????{01}??1??100?0000100{12}?10010??00220??00??1??1???{01}1?00??1???10?0???????????0000?????0??1?????????????0??0??0100?????0?001?1???00???????????????????????????0??0?101100?????0??{01}???01?2{12}0001????????????????????????????010???0?????0?????????????????????1?????1?0?????0???????{01}?{01}?00000?0?0??0??0??1??00001?????????00???011?1???????????????????100?
Rinchenia        ?1121100101?01???100?2??01?1011110001000001202100?111000000100110000112102020100020111?1?????????1?101100110001012?0102000100001001?110102100011011000???100??{012}0???0{01}1??01020011110????????????????01101000?0???????0?00?01?0??00?000??000001?002?01?0?0???10100????001??????0??{12}?????0??100?00102000??????0???00????00?0???1?2??0?1?011??1001?131??0020110101?11??{12}{01}10?21?{01}010?????????00??1?1???1?00??201?0?01?1?1110011000000??1?????????0??01?0??????10???1??0??0?010000000?????001210????1??1???00??1??0?00??000?{01}??11010?00?111?11?????????00?00???10{123}000010001?211????0???0110010???00?003010??00?????????????0????????0101???000???0?00??00??2?{01}??????????00???0?0000?00?1????????????????1??00????0????????0??0?1??
Jiangxisaurus    ??????????0??????????2????????1?10????????12???????????????????????0??21??0201?0?????1?1???????????????1???0?????{12}???????0?0????0??11??1?{01}10??1??211?{01}?0?????1?00???1????????1??????????????????????????????????????????????????????????????????{12}??1??10110?0{12}?10??????????????????????011???????20?0???????????????????0??????????????????0?1?1{23}?????2??1??0??1???{12}??00?0??01????1?????00????????????????1??0??????111?1????????????????????????????????????1???????0?2??0?0????00???????????????????????????????????0???????????????1?1????????10?0??????1??0???????????????????0?????????0??????????0??????2??000?00??0??0101?1????????????0????????????00??0???????????????????????????????????????????0??10??0????0????
Khaan            ?1111110101???1???00???2?102011110011?00011202100?11101000?1010100????21020201?00?0111?1?????????1?10101??10?{02}101210??20?0??00010?{01}11101?1100111111000???1000100001110110102001111001010001{12}1101000011010100?000000100000010020001001?00100011??2?020?{01}0110101{01}011110000001000{01}0{12}??????00100000102000?00???0???1001000??0??1{01}121100100110?1011?1{23}1101020110101?11??2110020?10111010001000{01}{01}00?1000100002201?001?0110?10{01}110{01}0000??100010111?00?01?000?100?0???0000000101000?01001?00?0??000?00{01}110?00?0?01?00?00??000????11000?000101?1110000??010000?00010100001??01????????000?00?01{12}0????00??30?00??0?0?0????0010?00???0?0101???1?1??0?00?00??00???1{01}?00000?110000??000?00?000100001000000???001???0??1?0?1010{01}0000?00000
Conchoraptor     ?1101?10101?????0??0?2?{12}1101011110011?00011202100?11100000010111?000112102020101020111?1?????????1?10101?1100?1012?0{23}120?01?0?0100011?0?01100{01}1?021010?0?1000100{01}01{01}11100102010{12}111010100011110?00{01}?11010100{01}000??000?0000{01}00?0002000?00100011002?0???2{01}?????1?{01}11000?1000??000?1?????00?100000112?0?00000?0???00?10000?0??1122??0?10011??100110311?002011{01}101?11??2???0???{01}?1110?0?0{01}0100000?1?0?10???21010?00????011011{01}000000????????????0??0?100?{01}?0010?????????000?0?00?????000000?0?????????0???0???????00??000?1001100??000100?1???00????110?0?0?010{12}000010001?2110???000?0110??0????000???0?????{12}????????000??????????00??????00???0??1??00????{01}?0000??0??000???00?00000000000?00?000???001???01???00?01000?0???01??
Machairasaurus   ????????????????????????????????????????????????????????????????????????????????????????????????????????????????????????????????????????????????????????11000100000{01}1111????????????????????????????????????????????????????0??????????????????????????????????11100???????????010?????01??0???????????????????????????????1???????????????????????????????????????????????????1?10001000100?????????00???????????????????0??????????0?00?0??????0???????????????????????????????100???????????????????????????????????????????????????????????????????0???????????????????????????????????????????????????????????????????????????????????????????????0?000000010??????????????????????????????????????????????????????????
yanshini         ?11?0?0010?????????????1110101111???1??0001??2100?111?0000?10011??????2102020100020111?1???????????10101111{01}{01}????2??{23}{12}10?01?0001001??1{01}10110001100100000?1110200000{01}10110102001{12}111010100011110100011{01}01110{01}00000011010000000?00010?{01}??0{01}0001?002????000?10?0110121000000010000?11????00110000?11210000000?0??1100100???0??10221?0???????????1003????????????1?11??2??0021?101110100000100101?100110000210110{01}??0110?10{01}1?0?0??00?0001?011??00001?00001???0?????????01010010000100000011000?00011100010001?00???????0???0??000???0101?1?10011??????000??0??1?00???????????????????11????????000????????0?????1?00000??0?000?010100?100000?001011000????{01}?0100??010000??000?0?000?0000000?0?00??0011?00???????10{01}00010000???0
Heyuannia        ???????0?????????????????????11?10?1????001?0?????1??00100?1?1111?????21120201000?011??1???????????1011101?0{02}00?12?03020?0??0011??11??01?110?111?1100110?11100{012}00{12}?1{12}00?010201121110101000111101000?1101000000???00?010000100{01}0001?0????????????2?0?00?{01}?1???1100???000?0?01?0?01??????01100001102100?0?????????0010????0??10?21??????????10?10?3?????2?11??01??1??21?002??100010100?001011?0?1?0?10?002{12}01?00??01?0??011000?11?0?1100?0010?0??0?10?0?????0??0???0???1010000?1???10000?1?????00??1?0010?????0?????0???????1??????110??111000???0???00??10?01{12}00???????????????????21????????0?1?1?????0??0???????010????????010001???010???0??0??00??{01}0{01}?0000000{01}0000???0000??00??????????0??????0{01}????????0?101000?0??0??0?
Nemegtomaia      ?1000?10101?00??1100?2?0???10111100111000{01}1201100?11100?00?1011110001121020201000?0111?1???????????101110110000??21?312???????????{01}???????????????101????10001{01}012?1111?01020?101110????{012}0???{12}???0??11??????????????????????0?????001?0010000??12??{12}?0???????1?01??????0?????1??{12}??????001000011?2?0?0?????0?????????00?0??1?22??0?200110?1001??{23}11?1020110101?11??211?????1??01?1000001000?1?1???????0?{12}010??0?0??1111{01}?1000100?????????1??0??0???????0?00??0????00???????00?0?1?000?{12}??00?0?0???????????????00??100?1???????0?0?????1?????????100?0???0102100010?01?21?0???000?01100{01}0????000???10??0?????????????????????????????????????1001110????2?0000??{01}{01}0000????010???????????????????????????????0?????????????0??
Scansoriopteryx  ?????????0???????????????????????10?1?1???????1?01??100100????????????200?0100010?000????1{01}???21??????????0?2??0?{01}??0{01}0001?00{12}111?????????111?11?200100?11??100000001100122{12}?0?2?1200{01}??210?0111?1??0?010000?0?00010????000?0300?1???????0?1?1??1?010012??011300110000000?30?1001?10?0?00?021??100?0??1?0??????1?0??0???01?11?21????????1?10????1?????2??1101??01?0{01}111?10?001{01}1010002?010002?1?0?1001021000010100???0??0000??0??0?000?0?0??0??0011?0???????1?????????00?00???1??00010????0?101??1???0??10?00?00??0?0???????00???010??1??0020??0??0????00?11?????????????????000????0???????0?2??010??01?0??????????????0?????00?1??100???{01}0??1?100??{01}?{01}??00000100????????0?0?01?{12}?{01}0??0000?0????10?00?????0??????0????00?1?
Epidexipteryx    ?10????????????????????????{12}?????1?????????00{12}??0????0???0?????????????012???00{01}0?010000201??121??{01}0?????????0???{01}?00??0?1????03??1???{123}?1?01??0?0?{01}??0???????0{01}1?01{01}{01}?10{12}22??1?2???001??2?0{01}0011?1???????0?????010????????0?0????10010??0??1????1?0{12}{01}0{012}{01}??0??2?1????0???00????????11?0???????11?{01}1100???0???0??1????000?012??2?1???0?00??0???1?110??0?200110?????00?11??11?0?11???0??2?0??0{01}2?1?0?10??13??00?10??0?0?????000??????1?????????0??0????0?????0?1?0???????0???0???0????01?????0??00??1??000??01???00?0?0?????????0??0??0??1?1?????00?10????00??1???00????????????0????0?????????????0??0??00?0????????????0??10???000???????????10101?????????0???????????????0?0????????????1??????????????????0?????????0???0?
Yi               ?00????01??????????????????2????????????0???????????????????????????????12?2???00??1000?201??02???????????0???????????????????????1????????1?????2?0?0???????0000001?1?0???????????????????????????????????0??????????????{01}??????1003??00???1???1????????????3?01100??????????????1????00??110???{01}?1????????1?????????0?{01}1?1???????0000??01??1??{23}01????0???00??00??2?????????1???100020000?0????0?1????3?000?1??1??1?????0????????1?????????????????1?????0????????????1??0???????0?????????????????0?0????????0??????????????????????1????????????????????{12}??000????????????????????????????0???????????0?????????????????????0?1???1?0??????0???????????000??1{01}0???????????????????????0??????????????????????????????????
Pedopenna        ?????????????????????????????????????????????????????????????????????????????????????????????????????????????????????????????????????????????????????????????????????????????????????????????????????????????0?010??1??{01}??{12}0020001????????????????????????????????????????300?001?111?????????????????1??????????0?????????????1??????????????????????????????????????????1?????????????????????{01}?10?0?3?0??0?????????????????????????????????????????1????????????????????????????????????????????????????????????????????????????????0???10??????????????????????????????????????????????????????????????????????????????????????????????????????????????????????????????????????00{12}???10?0????????????0?????????????????0
BYU2023          ????????????????????????????????????????????????????????????????????????????????????????????????????????????????????????????????????????????????????????????????????????????????????????????????????2?110???????????????????????????????????????????????????????????????????????????????????????1???????????????????????????????????????????????????????????????????????????????????????????????????????????????????????????????????????????????????????????????????????????????????????????????10???????0??????????????????????????????????????????????????????????????????????????????????????????????????????????????????????????????????????????????????????????????????????????????????????????????????????????????????
'DGBU_78'        ???????????????????????????????????????????????????????????????????????????????????????????????????????????????????????????????????????????????????????????????????????????????????????????????????11?10000???????????????????????????????????????????????????0?????????????????????????????????1?????????????????????????????2?????????????????????????????????????????????????????????????????????????????????????????????????????????????????1?????????????????????????????????????????????1?11???????0????????????????????????????????????????????????????????????????????????????????????????????????????????????????????????????????????????????????????????????????????0000??????????????????????????????????????????
IVPPV11119       ???????????????????????????????????????????????????????????????????????????????????????0{01}?????????????????????????????????????????????????????????????????????????????????????????????????????????????????????????????0{01}00{123}????002????????????????????????????????????????10??????????????????????????0?????0????????????????????????????????????????????????????????????????????????????????????11????{23}?0??????????????????????????????????????????????????0????????????????????????????????????????????????????????????????????0???????1???????????????????????????????????????????????????????????????????????????????????????????????????????????????????????????????????????????????????????1??????????????????0???????
ISMDVP09         ????0?1????????????????????????????????????????????????????????????????????????????????01??001??0????????????????????1{12}??{01}1????{01}1?????????????????{01}?0{01}?0??????{012}??????????????????????????????????????????????0?010??????00100??001????0????????????????1???????????0??????101?????????????????????????0???0?0????1??0??????????1???0??0??????????0???????????????????????????????????????????????1110??3?0??0?????1?????0??????0??1?0???????????????????????0???????????????????????????????????????0???0??0?????????????????????1?????0?1100?0?1????0????????????????????????????????????????????????????????????????????????????????0??????????????{01}????????????????????????????0??{12}0000????01?10??????0??????????0??????1
Mahakala         ???????0??????1????????1110???????????????????1000??????0???0000110????????????????????02?1??1??01??0?00?1000011?01011001010010{01}00?????????????????00??1?10000{012}0?100{01}?1101?111111?2????????????????12?100001?0?01011010001000?0001????????01??????030011?????1?11???000??0?010?0{01}0????000??00??10{01}????0??0?00??001??0???????1??1????????????01??1?????????1??10????2?0???????10??00002{01}00?1?1?1?011?0?1210??00?10?1????10?0??{01}?00?111??1?1??0??01?000{01}??1?????????01??0????0??????00?00100????0011?00?0?00?00??0????0???????0????0101??0??100?0??????0?0???{23}??????0?????0????????0?1?????????00?{01}010?000???????????????????????0?0???000???0?????????201?00??0??{01}000???0???00???1?00000000??0??0011?00???0??0??????0110????0
Halszkaraptor    ???101?010?????????0????????10010110??1010?2020?0?10100101??0?001?????00010110?00??100002{12}1??{01}120?100??0??010?01?0?011???10??{12}0{012}1?1???00??????????{01}??????????00?{01}??????0{01}{12}22110{01}11{01}0?{01}??0??????????010?00??0{12}??0???????{01}??{01}?02000{01}1031?1?00100??0?031??0?????1?0{01}1??011???1100??{01}???????01???011?0?0??0???0000?1?1???1100110??2110100001?01001??1010??2?001001001002101????1?10???00?{12}0????0{01}?1?0?1?00?2001?0001??????01000??00????????0????00????0?????100?000????????????0??0???0?0??1??????0??0????0?0?1?0?0000??0?1??110?????0?????011100?0??01?0?????010000???0?????0????????????00????00001?10?0?0????????0??????????????1?????????????????????{01}?{01}??0????1???????0??10??0?1??????00??????1?10??0???0?10???????0???????
Hulsanpes        ?????????????????????????????????????????????????????????????????????????????????????????????????????????????????????????????????????????????????????????????????????????????????????????????????????????????????????????100?????1??????????????????????????????????????????1?????????????????????????0??????????2??0????????????????????????????????????????????????????????????????????????????11????2?0????????1??????????????????????????????????????????????????????????????????????????????????????????????????????????????1????????000???????????????????????????????????????????????????????????????????????????????????????????????????????????????????????????????????????????????????0{01}1?0???????????????0???????
Serikornis       0??????0???????????????????{01}???????????????20?????????????????????????{01}?10??1????????0?021{01}??{01}12?????????????????{01}???????1???{12}011?0??????011101?0200100???00?00000001011111??1??????0?{12}?0?3{12}111{12}???????1??????0????????0001?010?01103???????????0??{23}??22?10??2?111011?1?1?30?101{01}?111??0?????1???00?0?1????{01}0??0?000?????1{01}??????1???????0???10120????????0???0???02??1021?2011??10111{01}010021?1?0?10000200??00?1?1?????0??00????1?1?????10??0?????1???????0??????????00{01}?010?00???00?{01}{01}1???1?1???????0????1?0??0?0??0????????0???020???10100??0??0???0?00??10000???????????????????????0?????????0?0???0?????????011??0??00???0101??1?00??0????????????0?0000??0??00?0???0????????????????0????1?01??0???1????00??0????0010?
Anchiornis       110{23}{01}{01}10100?1?0?0?00?{01}?????1100??0{01}{01}?10000?{12}021001{01}11001010?01???????000{01}{01}001??10?0000{01}021{01}??{01}021?00?101??000000?01001?10{12}10010111{01}000???0111{01}11120000??010000000000{01}{01}{01}1{01}1111111001{01}{01}110013{12}111{12}0{12}00{12}?{01}{01}00001?00001?0?000{01}{01}00{12}00011{01}{23}0{01}{01}110111??0?0{12}{01}00211010{23}0{01}1{01}0110{01}00?{123}00{01}00{01}11110001{01}000{01}1{01}00100001???0000000{01}0011?311112{12}1{01}{01}000{01}01?01001011010002{01}0010110?0{01}0{12}1110{12}{01}?101{01}10100{01}2101{01}{01}{12}10100010000{23}000000010{01}?000000?0?01{01}0101??{01}?0??0?0??01?1?0?00{01}?0???0??0??{01}1{01}{01}?010?00??0{01}010{01}1??0?{01}10??0?{01}0{01}0?00100?00?00?0??0?11000??0020?1{01}{01}010{012}0000100000?{01}00{01}{12}00?00?00?0??00???0???00?0?00????0000{01}0?00000?0???????000?00??10?0?0{01}?1???100??{01}0??0??0?????0?0000000{01}0000????000?000???0?{01}???{01}000??{01}?1{01}??0???{01}?00100?10?0??00100
Aurornis         ?0?3011010?????????????????2?????10?1?000??2021?0?1??0?1?10????????????000011??{12}0??000?02{01}{12}??002???00?0????????????00???01??0{12}011?010????0?1?01??2?0?0???10000010??0{01}1??011{01}000????02110003{12}0112?2??{12}???????????????0?000?10010001102?00{01}1?1?1??1?0{23}0?02?1???2?010??110?0?101000{01}?1??0?0100{12}10??{01}000????0??0{01}??1?000?10?31111?2?00000{01}0???1?01011011002100101?0?100{12}211021?1?101?10013{01}010??111?0?11?0?3100?000101?00??0???0?10???1???????1?0?????1???????0?????????1101???0??????0?10?1??0?0?????????????1?0?00??0?0????01?10??0?20??0001?????0101???000?02?0?00??0?????0???0????????0??????0??0??0?????0???????0?0?0?????????1?0???1????????0??00????{01}?0000??0{01}0000????000???1??????????000??0?{01}{01}??0???0?10?10?10???????0?
Eosinopteryx     0?0??????00????????0???????0??0??1?0???????20{12}??0?1??0???1????????0?1000000?1??????0?000211???02???0?????????????{01}?????0?1??01031?1??1???0111?1?12{01}0?0??01??100{01}01100011111{01}11?{12}?0{01}01010003{12}1{12}1{123}?2????0????0????????????000?0200010020?001?11???0?130??2??0112?01000111?0?20?10?{01}?110??000?{01}00?1{01}0100?0?0??00??1?000????31?11?{12}????????1?01????110????2101101????002211021?10101?10012{01}0?0002?1?0?10??03000?000101?000??0?01?1????1??0????0?1?????1???????0?0??????????{01}?0???????000??{01}2??0?0?????????????????10???01???????????0020??0??101??00??1??0?00?02??000??0?????0???0?????????????????00??00?0??0?????????0??00?1??0101??????????????01???????{01}??000??0?0????????0???????????????00???1?11??0??????0??0???????0????
Ostromia         ?????????????????????????????????????????????????????????????????????????????????????????????????????????????????{01}???????????????????1????????????????????00?0{012}00?00???1?????????????????????111?2?????1??????0????????{01}????0{23}0??{01}????????????????0{12}?????????{123}?{01}{12}??0??????{23}0????{12}?11?0?00?????????????0??????????0???????????????????????????????????????????????????????????????1??????1?????1?0?1????{23}?0???0????????????????????????????????????1???????????????????????????????0??????????1???????????????????????????????????????????1?0???????????????{123}?????????????????????????????????????0?0?????0???????????????????????????????????????????????00????????????????????0?{01}???????????????1{01}??????0??????????????0?0?
Archaeopteryx    1102{01}11??000?0110100001111100001?111110??010001001{01}??001010110011?110100010?1?01010000002{01}1??{01}111?0001011?001000?1?0{01}{01}00?{12}100102110??1???0111{01}111200000101??000{01}00000{01}{01}{01}{12}221110100{01}{12}0{01}20{01}0{23}2111{12}1{12}1?111{01}0000{12}0001010???10010020001103{01}01100111000?02{01}0{12}21101130{01}110011101?{23}0010111110{01}000101{01}001001001010010{01}00{01}000{01}011131111{12}21{01}000010{01}001001?0101{01}0?2000101?0?0002{12}11011?10111010{01}0{12}{01}01{01}{01}2{12}?1?011{01}0{01}0{23}00100001011000??0?010{01}{01}0111?0000??000?0010{01}0001010{01}?1?0?????{01}1{01}100{01}0{01}00?0010101{12}??{01}0{01}10??001000?0?110?000000{01}0?00??0{01}00?1{01}2{01}?10{01}?10{012}000{01}101100?0000{12}??000000101100??0000?0010000????0?0000100{01}00?0???????000?0000{01}0?010101?1000?0?00?0{01}{01}{01}0001010??{01}00010{01}0???00?0?00000{01}01000{12}0000000000010??0110{01}110100?10100000000
Shanag           ?1?{12}010????????????????????0????0?????????????????????????????????????0?000?0??????????0{12}10101020???????????????????????????????????????????????????????????????????????????????????????????????????????????????????????????????????{23}???????????{01}????????????????????????????????????????????0???0????????0?00???????11??11?????10110{12}0??????????010?????0????0???0???????????????????????????????????????????????????????????????????????????????????????1?0?????????????????????????????????????????????1??????????????????????????1???????10??0???????????000??????????????????????0??????????????????????????????????????????????????????????????????????????????????????????????????????????????????????????????????1??
Mei              ?{01}0{12}0??010?????????0???????0100??101???00101021101101?010001??110?????0?0{01}0{01}100?1?1100002{123}1??0?2??0011011110201000100???01100201111011???11{01}101102001011?1000000000010110122111?10{01}111200031111?1000111100000100101?{01}100001{01}0200011020?{01}000110??{01}?01{01}1{01}2?100?100210010001?0?100?01????100?0000?110100?0?0000{01}?10111??1{01}0{012}1111221?0?00101?0111101201?002{01}01101??0?10201?021?1011??100020000001?1?0?11000300100001{01}110?0?00000?0?001101000210?0??01?001?0?1?0?00????00110100101?{01}0??10101{01}{01}0??0?0??100000?00200?0000?0001?0?1000??0?211?1??1?00?00?01000?0000200000???????00????0??00?0???????000?{01}0100?00?0???0???000?000000?0?0001?1?0000?00?00100101210?00000?1?00000001001000??00002?11?000??0011??0????1101000111??0000?0
Sinovenator      ?10311101?0001010?{01}0000111110001?0?0?0000102021101?1100100011000111001100101101{12}10100000{12}211?002011?0101?1110?001{01}?001000110020111????????1110111?0000???10000?00000{01}00001?211011001?220003111121{12}0?111100000100101?{01}0000110???1011020100?{01}000111?021102??0101?01???10101010100?1????000?100001110000{01}00?000000102100100011?122100000200001001?1201000200010110010021{01}??21?10101????????000?2?110111??030010?001?0100010000?0??0011010002???1?001?001000000?000000001?0??110??111?1010120?0100001?000?0?0020??100?1000100?10110??0101?11?1100?00101?0???000300000000?00000??0000?00100?0????0000{012}0100?01?0???????????000000?0100010??100???0?00?1????????0????????00000010?00000100000000?0?0???011?000100100???????0000?001
Xiaotingia       ?0?01110????????????????????1????1?0????0?010???0???????001???????????0?000?0??2??000??020{12}??022???0110???1?{02}????2{01}00??00?10??????10?0????1110??120010???100000000001111?2??1102?0{01}?222000?{12}?{12}??1{12}?????1??0?1??????????{01}??{123}00{23}0101????000????1??1?0{12}1?0??1?1?2?11210??1?101010?12?1????00?000??110?10?0?0?101??0?100???0?1111?{12}?00????0????0?1??201000200?10??????0?{12}1?021?0?111000002{01}000121?10{01}?1?000{23}000000???0?0??100?0??????11??0??????0??0????1?????0?1???????1001?110??0???101{01}{01}???000?0??1??000??0????10???0?0???1???0??0???????01?01?0?10?1???001?1??000????????????????00?????????00??0????0?0?0???????001???????????1010??1?00??0?00?00???2?0?0000??1{01}0?000???00?0??0?1??????????????{01}11?0????0????00??0?????00??
IGM100140        ?????????????????????????????????????????????????????????????????????????????????????????????????????????????????????????????20??1????????????????????1??100100000000000???????????????????????????????????????????????{01}00{12}?0??100?????????????????????{12}???????01000??????10???021????10???10????????????????????1?????????????????????????????????????????????????????????????1?1???2001112?????11??003?0??0??11?????????0??????????1001?0??????1???????????????????????????????000????????????????????????0????????????????????0?????1?11?0??????????1???????????????????????????????????????????????????????????????????????????????????????????????{01}?0000?0?{01}0??????????????????????????????011?00???1?????????01???0???
Jianianhualong   ??0{123}1?00100?????????????????????000?1??001?20{12}??00011???0????????1?0??{01}0010010021?1????01{12}11?002?????1????0??????0?0???0?11??{12}011{01}000??????1?01??20000??1100100000001000???????????1??200?3{12}1{12}??1?0???0????0??????????00001?020??1???????0?1?1??1?0{23}1??2??0??1?011001?101?1?0?10??110?{01}00??0?0???01?0?0?????0?00?{12}10?00?011111??00000{01}010?1??1?12010002001?0??00??0211??11?1011?1?00?2001112??1?0?101002?0??0001?0?0???{01}?00??00???????????0???1??0????????0???????????????????0??010???0???0?????????????01?0??0???0?1??????????1?1???1?0?00000??0??0??00001??0????0??????????????????0??????0?0???0?????0???????0?0?00??00???0??????1?0???????????????{01}?0000?01{01}00?000???0??0????????????0?0????11??0??????01?????????000??
Almas            ?002010??0?0??11?????011???1100??11?1???01?202??0?1?1001????1??0??0???0?00??0??2??0?000021{12}??0020????????????????????????{01}?1?{12}??1????1??????????????????????????????????11{12}????{01}???01?20002{12}1{12}?{12}001???{12}1?1010?00??1??1????20?????11030?100?1????{01}??????{12}??????0?????0??00?????0???????????1??0?1?0?0???????0{01}11???010010?11??1?100000100?010????1010002000101?0??00???0?????????????????????1?11011????3??????01???00???0????00?????????????0?????00?1?01?1???????????????????????????????0?00??????0???0?10??10???0?0??????????0????????????00??01??0??001???000????0?0?0??00??????0???????0????????????0?????????????????????????????????????????????????????????????????0?00100?????01?0????????????1???10????????????00?
'IGM100972_100974' ?002100????1?0001?111111011010010???1????102021?00??????????1?1001100000010000??1????0?0?11??0020?????????????????????????????????????????????????????????????????????????????????????????????????????????????????????????????????103??10?0?????1????????????????????????????????????????????0???0????????0?11???????000011?????000001010?1?0????0100?210{01}1???10??0???????????????????????????????????????????0????0?0???0???0???????????????????????0?0??0?0?????????????????????????????????????????????2??0?0???0?0??????????1????11??????10??0???????00???000??0001?0???0??????1??0???????????????????????????????????????????????????????????????????????????????????????????????????????????????110????????????????0??
Philovenator     ???????????????????????????????????????????????????????????????????????????????????????????????????????????????????????????????????????????????????????????????????????????????????????????????????0{12}01101?1?1?01010111001200201?1???????????????????????????????????????01110000???????????????1?????0??????????2??0?????????21??????????????????????????????????????????????????????????????10011100?3?0??0??????????????????????????????????10?00??1???????????????????????????????????????0010?00???00?0?????????????????????0?????1?1000?????????????????????????????????????????????????????????????????????????????????????????????????????????????????????????????????0?0?00000000010??0011??????1??????????000????0
Jinfengopteryx   ?0?3?000???????????????{12}??????0?????????0??102100??01????1??????0?????0??101?0??1?10?000211??{01}020??1??????????0??????????1??0212110001????111111?200?{01}???10000100000{01}000?1{12}??1??????0?2?0???11???10????????0???????????{01}??{012}????0010021?00???11??0?0?{01}??2?001?2011?0?0?101???????{12}?110?1011?{01}?????0?0????????0?10???1?00?0121?????001000??0??1101101000?00?10???0?00?{012}?1?21?0011???0002{01}000121?1?0?1???0{23}?????0?1?1?0?????000??????????????1????0????1?????0?1?????????01?00???1???00???????1?????????0????1????0???00????????0????????1?01???0?0?0?????000?100?00??0?????0???????????????????0?01??0?0?1?0???????????000?0??00010?????00???????????????{01}?0000??0{01}0000?????0??0???????????1???????????0??????0?0???0????0????
Liaoningvenator  ??0200101?0????1???0000??11{12}0?01010?1?00???2?{12}0?00011??10??110????0??000000010?{12}0??????0112100020??00111??00001??0?0?????1??020???0???????111011121010????????0000?0{01}1??010211????{01}?121?0?{123}{12}11???1??01100??0???0????1?00??100????11?2?0?01?10???0?03{01}?02??0001?01{01}??0???0?111?00????????0????0?1001?0?0???0001?11{12}010???012?0?{12}1000?0?0???1??1??1011002?0110?1?0??0211??2111010???00?20000?{12}1?1?0111??03100?000??1?00??1??00?10???1?????????0?????0???????0???????001?01?110??0???0010?{01}?????????????10?0?200?00????0??????0?0???02?101??100??00101?00?00?01??000?0??0???0??????????????????100?1??000?0?0????????????1??0????01010????????0?????0?????0??0??????000?????00?0???1?1???????0??????{01}1??????0?10??????10??001??
IGM1001128       ?1030010??0??10?1?1000111110?00101?01100010202010??11??1010000000????0000000{01}0?11?0000?0232??0220???????????????????0???011?020??1???????????????????????1001000?0100011???2?11{12}11?{01}01100?{23}11112121?1?1?0001????????11?00120020?02102?010?01011?0?????02??????002100?10?000111??1????010010{01}0011?0?0?100????{01}111121000000111??2?00110101?0?10???1010002101101100000???????????01?00002001?12??1?011??00300??0?010??0000?000?0????????0?0??1????0??0??0?01?0?1???????1?????????????0010?110??????????010???1???00???0?010????0?0?0020?01??1100?0?101??0?0001?00000??0?00?00??0101?0010?00????10?????????0???????????????????????????????????????????????0?0000??02000???000?0?000?{01}?????11??????0?11?0?1101?10???????1????00?
Geminiraptor     ???3001????????????????????????1???????????????????????????????????????????????????????0????????0?????????????????????????????????????????????????????????????????????????????????????????????????????????????????????????????????????1??????????????????????????????????????????????????????????????????????0???????0??????????00000{12}0???????????11???0?0???????????????????????????????????????????????????????????????????????????????????????????????????????????????????????????????????????????????????????????????????????????????????0??10???????????????????????????????????????????????????????????????????????????????????????????????????????????????????????????????????????????????????????????????????????0??
IGM10044         ???????????0?01?0?1?????0???????????????????????????????0?01?0??????????????10?11???????1?10????????010???0??????????????????????????????????????????????10000{012}00000{01}000???????????????????????????????????????????????{01}01{123}00{12}0001????????????0?{01}????????????{12}0?1?????????110???{01}??????0??000????0?0?100??0?00???2??????0????????????????????????????????????10????????????????101000?00?00???????1?001{23}?0??0???0?????0??00?0????????????????????0?????0????0????????????????????010??????????????????????????????????1???1??????0????11?1100???????????????????????????????????????01???????????????????????????????????????????????????????????????????0000000{01}0???????????????????????????????11?0????0??????????0???????
Sinornithoides   ?003011010?1???00??1??1????0?001?00?1?0001?{12}?2??0?1??00101????????????00010?10?21?0000001{123}101002????0?011??0001??{12}??1??0?01?0211111011????1?00110100000??1000000000010102122?1011?2010200?211112110?2?210??0?000???1010001{12}00201011020100???????0?1???1{12}??0011?0100010000?001{01}00{12}1???01011?{01}00?1101?0?0?000001?00210?0??0011?2210000000??010???120110?2000001?00?002??00111?011111000200{01}002??1?01110003001000010010???{01}000????00?0010?0?10?0??0??000?????0000?????????0100?0?0???10?0?2000?00??1?000?0?00200??0??0??????????????????10101?00?0?101?00?00??10000?????????????0?????1???0????000??0?0???0?0????????1??000?01?010?01??1100??0010?1?????{01}?0?0000??000000??00??000????000{12}?00?000??0002?00?1?111??00??0??0?0011?
Daliansaurus     ?0?{123}??10?0??????????????????1??10??0?????????????????????????????????????0001???1??0?000111000020?1???11??100?11??000???01???2011?01?????????????20??0????0??{01}0000?0100?0111011?1???0?2?{01}???1???????2?211?????10????0??00??0020??2103???0???????0?0?1?01?????1?010??00????1100?02??????01??{01}???110?0??0????001?011???????111??21?0???????0???1??10????2?00????0??102??0??????111?100020011121?1?0110?0{01}3?0???0010??????1??0???????1?????????0?????0??????????????0001??2??10?00??10010???0????????????0???100????0??0?????????????????00?1?00?0{01}?0??00?????1???00?????????????????????0?????0???00??0??0???????????????????????????????0??0??????????{01}???0000001{01}??0???0?010???1?{01}??????????{01}????01??0???0?????????1????0???
Tochisaurus      ??????????????????????????????????????????????????????????????????????????????????????????????????????????????????????????????????????????????????????????????????????????????????????????????????????????????????????0001200{01}???2??????????????????????????????????????????0?????????????????????????0?????????????0????????????????????????????????????????????????????????????????????????????111???3?????????????????????????????????????????????????????????????????????????????????????????????????????????????????????????0????????10????????????????????????????????????????????????????????????????????????????????????????????????????????????????????????????????????????????????????001?????????????????1???????
Sinusonasus      ?0030110???????????????????1100?????????01021?????????????????????????0?000?0????????0001{123}11000?????????????????????0????21??21101?????????????????????????????????????????????????0{01}02?00?{12}1????0??2??????0??0???11??10??2?02010?001??01???????{01}?????01????????????????0?011?00{01}1????0??????0???0????0?????0????110?11??11?????0000000???????0?2010002000????????????0???????????????????????1?011?01?3?0??0?01???0????0?????????????????????????0???????0?0?????????????????????????????0?0????0???00????00??????0????????????0??????0???0?00??0??????00????000??????????????????????????????????????0?0????????????????????????????????????????????????????????000??????????????{01}??????0????00????0???0???????????????0??
Xixiasaurus      ?003011????????????????????111010???????00021???????????????????????0?1??{12}??0????????0002{123}1??00?0?1???????????????????????????????????????????????????????????{0123}00??0?0?????????????????????????????????????????????????????????????010000???????{01}??????????????0????????????????????????1????1???{01}????????0?01???????100?11?????000{01}010??0???????01100?0?01???0??10???????????0???00??0?01??????????????????????0??0??????????????????????????????????????0?0?????????????????????????????????????????????{12}?????10?0?0??????????0????????????00?10??????????00100??0?????????????????????????????????????????????????????????????????????????????????????00????0????????????????????????????????????????????????????????00??
Yurgovuchia      ?????????????????????????????????????????????????????????????????????????????????????????????????1???10000??00111010?????{01}0???{12}?????????????????????????????????????????{01}1{01}????0??011?{12}00?2?1010100????????????????????????????????????????????????????1??????????????0?0????????????1?????????1???????????{01}???0??1?????????12???????????????0?????????????????????1{01}???????????????????????1???????????0??????????????0????????????????????0????????????????0????00??????????????????{01}1?????0????????????????????????????????????201??????????0????10??0?????????????????????????????????????0??010???0??????????????????????????????????????????????????????????000?0?00?00??????????????????????????????????????1??????0?
Byronosaurus     ?0030??????1?01?0??????1111010010???????01021?0?????????????1?100?????0000001????????000231??002?10?0?01?110001010????{01}??????20???????????????????????????????????????????????????????????????????????????0?{12}?0?????????0??????????02??11?????1?0????????????????????????0?0?????????????????0???0???1?0??0?0????2????1?111?????00000001?0??0????012002000???100?102?????????????????????????????????????0????0????0???0????0?????????????????????00?1?0??100?????????????????????????????????????00??????2??0??00?0????????????0????01??????10??0??0????00?00000??0???????????????1??00??????0??010????????????????????????????????????????????????????????????????????????????1?????????????????????1101???????????????0??
Gobivenator      ?0?301101000?1100?11101000???00100001100010212100?11100100011110010000?0000010?1110000?02{23}1??0??01??010111100{02}1011?11100111?02011100??????011010120000?0????????????????{01}??101101110111020211101000?1111000?1100?110010001200{23}0??20?{23}??1?0011??10?120?01??0001?1????00000?01??00?????11??10???0110100100000?01?0??0000?00?1?1221000001010?1001?110110020001011000??2110?21?101??????????????1??001110??320100?01?110000{01}00??0000????????????0?????0????0?0??00???0????0?0?00??0??????0?1100?01???????00?????0?10??0000?1?????00010{01}10?1???10?000?01?0???010?0??001000010?0???00??0?10???????000?10?0?000?0???????????00??00?0101?????100??0??00???????????????????000??01??0???0??0001????00???0?01??00??1?00??????00100?000
'Urbacodon_mandibular_only' ??????????????????????????????????????????????????????????????????????1?000?1???????????23{01}??0020???????????????????????????????????????????????????????????????????????????????????????????????????????????????????????????????????????????????1????????????????????????????????????????????0???0??????????01????????????????????????????????????????????????0???0???????????????????????????????????????????????????????????????????????????????????????0?0?????????????????????????????????????????????????????????????????????????????????0??????????????00????????????????????????0????????????????????????????????????????????????????????????????????????????????????????????????????????????????????????????????????
Borogovia        ???????????????????????????????????????????????????????????????????????????????????????????????????????????????????????????????????????????????????????????????????????????????????????????????????????????????010?101?{01}00{123}0???102????????????????????????????????????????0111??{01}0????????????????????0??????????2?????????????1?????????????????????????????????????????????????????????????????11????{23}?0??????????????????????????????????????????0???????????????????????????????????????????????0?0?0??0?????????????????????1?????0?1101??????????????????????????????????????????????????????????????????????????????????????????????????????????????????????????????????????0?1?000???????11??????1?????????????????0
Saurornithoides  ?0031000??01???00?111011?11010010???1??????{12}?????????????1?0???0???00110?00?101?1????000131000020???1?0??11?00101{01}??1100??1??20????????????????????????????????????????????????????0101000{23}011??11{01}?11110?????????????10?0{123}0010?020020?10?????1?1?01?01?????????????????0?01???0?????????????0??10????00?00?01???{12}10?10?0?1??22?00000?01?0???1??1011002000?0?1?0?102?10???????????????????????1?0?1?00?{23}00??0?0????000?000??0????????????????????????1???0??00????????????????????????{01}{12}??0?00?01?????????2??0??00?0????0???????002???10???0??0??0??0???010?00?00?0000??00????????0?0?00?????????010??00??????????????????????????????????????????????????????????000????????0???????????????????0{01}???0101??????????0????0??
Zanabazar        ?003000010?1?1100?11101001101101?01?0??0010012000?0110??????111001????1?0{01}0?1???1????000131000020?1?????????????????11100010?21?11?????????????????????????????????????????????????????????????????????????0?0?010110110??20?????20020?00?000?111????001??????????????????????????????1??????00??0???1?1??0?01???????00??11????100000001?01?0???101100200010?000?10???0??????????????????????????1?1??????????01??10????0???000??????????????????????11010000???????1???????????????????????????????????0?20011000?0???1??????0?0????1???????00??0???0???1??00000????01{12}????00?????1??00????00????????00??????????????????????????????????????????????????????????????????????????001{12}000??00????????0010???1??????0?00??0?0
Linhevenator     ????0??0???????????????????????1?0?0???000?21??10??1101?????0?00??1????0?????????????0?01?{01}000????1????????????????????????????????????????0?0??02101????????????????????????????????1{12}?0?????????????10?10????????????0??20020102????????01??????01?????????10?????????0?1111?0{12}0??????????????1???0?0???0?0????1100????0???????0?000?1???0????1???002?0?10?1??1??????????0?1??????????????????011011?{23}?0{12}00?1????00??????????0????????????????????????1???0?0?0?????0????0??100??????????????????????????????010?0?????????????0???????1?0?10??01?????01?????00????????????0??????????????00?????1???????????????????????????0??????00???????1?00????????????????????????????????????????????100{01}??????1??1???????1????0??
Talos            ???????????????????????????????????????????????????????????????????????????????????????????????????????????????1?{01}????{01}??????2???????????????????????01????????????????????????????1{01}01?00{12}?????11{01}???11???1{01}1?01011001000{12}10?0002?????????????????1???{12}???????????????00?1111?0{01}???????????????1?????0??????????2100?????????21????????????????????????????????????01????????1??????????????????11100?3?0??0?????1???????????????1?10?0{12}?????????????????????00????????????????????????????????????00??0??0????????????0????????0?????1?1100??????????00????????????????????????????????????????010????????????????????????????????????????????????0?1?????????????0?0??????0????1??00??10?0??1001??????1??????????10?????0
'Troodon_sensu_lato' ??03?0001??1?1100?1110100110???10?0?????0002120{01}0001101?0??11{01}0001??0?1?0{01}001????????0?0{01}3101002011???01111{01}001011111{12}00??10021??11???????1110?1120?1001?100?1{012}0???0{01}???011211?01100001001?111011{01}?011{12}1000{01}10001?1{01}0{01}100{01}20020102?0?????1{01}00?1110?1?0{01}{12}??0??110?????{01}000?0101?011???000???00{01}?1{01}0??0101?000010{01}021000???01?12?10?00000???1?0{01}??{01}0?1?????010?100??02{01}1??21?101110?????{01}?????1?1?011100?210200??1?01????{01}0??10000??011??0{12}1??0??????0{01}1100?0100??????1??2?010?1???0??1011100?0?0?1???000?0??0?11000??0??1????000??0{12}????1?1000?00????00??0????0{01}0?????01{12}????00????01??0?????0000?010???0?0????????????0?????0?0{01}?????0?0???0??0??000001??0?00?1???{01}00??010?0?0????10010001??0??100{01}???01011?1???????{01}00???01
Austroraptor     ???{23}00001?????????????????????????1?????00110{12}010101??????????????????0010001?0?0??????0221??11111??1?00110001111111?????????????????????????????1100{01}1???0???{012}0000011??????????????????????????????{12}1?1??0??0?01?1?0000111?0????20???0??00?????0?0{12}?????????1?1??????????21????{12}??????0???0?0??{01}0????????1?00???{12}???01??11???210010000???1?01??0?11???0?00????0??02?1???????11?0????????11???1?0?1???0{12}?010???????????0??0??00?????001010?????0??000?????00110000?????{01}?010000?01????????????????????????1???00?????????????????1????????1??110?0??0??0???1?00????????????????????????0????000??0000????0???????????????????????????100??00???1?00????0???00????????????????????????????????????0{01}?1????0??0???????????00??
Buitreraptor     ?00301?010???????????????????????100???????????00?110???0111?1??????????110?1??00??????0221??1110??0010?11?0001111101100?110000{12}111??????{01}111011020010?1?100000000?0111?12{12}{12}11111101021?01321111120?11100000{01}0001010110010100{23}01110????0?1?1?1??0?0{123}1022?101120{01}111011000?1010?111???01001?00??{01}{01}01?0?0?0000000111112??01?{01}?1?2100000{12}0???10?1?1001000200010??001??211?121?101110101020?01111010011000?3001000?1?110?000000??01010011???????1?0100010?1?????01001000?10{12}0010010?0010100?000?010?1001000000?00??0????????011?0??0012????1?11{01}11{01}0?01000??00?1???00????????????????0??0?0?????00000000?000?0???????01{01}?000000?000101??0000??00000100001111?0000??0?0000?00?01000000100010001??0??0011??0???01?01000{01}0101000000
Pamparaptor      ???????????????????????????????????????????????????????????????????????????????????????????????????????????????????????????????????????????????????????????????????????????????????????????????????????????????????????{01}10{12}0???111????????????????????????????????????????301?????????????????????????0??????????1??0????????????????????????????????????????????????????????????????????????????110???2?0???????????????????????????????????????????????????????????????????????????????????????????????????????????????????????1?????0??10?????????????????????????????????????????????????????????????????????????????????????????????????????????????????????????????????????????????????????11?????????????????1???????
'Unenlagia_sensu_lato' ?????????????????????????????????????????????????????????????????????????????????????????????????1???????????{01}?112?011101???????1?????????10?0??0{01}{01}0{01}??????????00??0????121{12}11011002{01}1100?32?1{01}0121000111100?0001?1100?{01}11100?0111????????????????011??????1120?????010000{12}010?1{12}1???1?????????10???0?0??0?0??010{12}?00???????1221????????????????????????????????????01??21?1?1???????????1??1?10011000?{23}00100????1?????????1???00???????????{01}?001?100?????????????00??010010111?????1001000?000100111???00?0????????0???0???11???121???1?11????0????????0????????????????????????????????????????000??0????????????????????????10{01}?100000?001????00????0??????????000?0000?000000100?10001?????0011??????0??????????101?0?00
Dakotaraptor     ????????????????????????????????????????????????????????????????????????????????????????0??101???????????????????{12}???????????{12}2??????????????????2001?0???00?1{234}?????1??????????????????????????????0101010?0??00101101000??0???111???????????????1???????????100????????????????111????00???0???0{01}??????????0?????????????????21?????????????????????????????????????????????11??1????????????1?01?????{12}??0??0????????????0?????????01?101?????01?0?0?1?????0??????????1???0?01???????????????0?01??0???00?0???????????????????????????1???0??0??????0?1???2?????????????????????????????????????????????????????????????????????????1?0???????0?????0?{01}?????0??{01}??????????????00??00????0???????{12}{01}??????????????????01????0
Pyroraptor       ???????????????????????????????????????????????????????????????????????????????????????00??101??0?????????????????1???????1??????????????????????????0?1??????????????????????????????????????????????????????????????0000??0??11????????????????1?????????????0???????????1?????????????????????{01}??????????00???1??0?????????????????????????????????????????????????????????1??????????????????010???{12}????????????????0?????????1??0?0????????????????????0??????????????????????????????????????????????????????????????????????????0??1???0??????0?0??????????????????????????????????????????0????????????????????????????????????????????????00?10????????????????????????????????????????01???????0??????????1???????
Ornithodesmus    ????????????????????????????????????????????????????????????????????????????????????????????????????????????????????11101??????????????????????????????????????????????????????????????????????????????????????????????????????????????????????????2?0??????????????????????????????????????????????????????????????????????????????????????????????????????????????????????????????????????????????????????????????????????????????????????????????????????????????1?????????????????????????????????????????????????????????????????????????????????????????????????????????????????????????????????0?????????????????????????????????????????????????????????????????????????????????????????????????????????????????????
Rahonavis        ?????????????????????????????????????????????????????????????????????????????????????????????????1???????????{01}111{12}?01110?110010{123}11????????11?0??0????011????????????????122111011002?1200?32011111102?010001{01}0001010010011010?0111????????????????0210{12}2???1?301????011010200??1??11?01????????11???0?0?00?0??0101111???????1121????????????????????????????????????{01}11?21?1??0?????????????1?10001001?200101??1?11?????0??0???01?01011101??1?100?010?????????0?1??01?1?????1?010???00010000000?1000000?00?00???????0???0???10???020???0?10{01}0???????00?10??{123}?????????????????????????????????????001??00????????????0??????????00???????????101000001110??????????00000000?00000010001?000?00??1011?00???01????????1101???00
Hesperornithoides ???3111????????????????????????10???01??0110???????????????1???????????0?{01}0?10?????????0{01}10100???1??1?01??000???1{12}1??????????11??1{01}??????0???????2{01}0000??10000{01}000001000?????1?1???????????????????????1?0001100001?0000??100{12}0?01??????{01}???????{01}1?????{12}?????{12}00?????????1???0???1????10???0?0???0??????1?0?00?11???0???2?11???1100001?1?????1??101100{12}?00?0??00???2???0?????1010??00????10{12}??11{01}11?0?1{23}?01?0?01??10???1?00??????1???00021?????0??000?1?????00????00?102001????10000??????????????0000000?110??????0?0???00?????0????11??????00?10?000?0?0?????0??????????????????0?0???????0?0???10?????0???????000????0???01???1?1?1000?00?0?1???????0??00001??0????????????000{01}100200000?0??00?1??0???????0???101????????
Tianyuraptor     ???{23}011010????????????????????0???00????0??{12}0???0?0?1?0????????????????0110?0??????0000001010111???0???0???0?????{01}?001?0?1??01211?????01?0?1?0111200?001?1010000000001112111111{12}01{01}01?1?00311111?1{01}?2?{12}10??????010??0?00?11?????010???0?{01}???????{01}10{12}1002?000110012??0?000??0100?2????0?00??{01}00?1{01}0110?0?0??00??0??11??0??0?112?110?00?????1??1?110?00?{12}0?0?0?????00111?021?101{01}1?10?02{01}000112?1?0010??0200{01}0?01110????????01?0???????????10?00?01???0?????0?0?0??????001??1???0???00??{01}1??0???0??1??000??0?????0????0????????0??0010????1?0{12}???010??0??00?01??000???????????????????????????00??{012}?10?000?0???1{012}?0000?00??0????01???????0?????00?0???1??{01}?0000??0??000???00???0?0?0???????10??????10???????????00??0?0??0?00?
Caihong          0103?11010?????????????????11?0??0????00???2?2???????0?1??????????????{01}0110?00?{01}0??00000{01}10101???????????????????{01}?00????1????111?0000?????1??{01}??2{01}0?0????00?000?0000??0{12}12??1?????00?200?3?1111?2?????1??????????????????1?0{12}00?100300?10??????0?021?02??00?1?011?01???0?30?10???1111?000??00???0?0??0?????0?????00?0001111?2???0000200?000??001011?02000?00?00110{12}101?1??0011??00102{01}01?02121?0110?00300??0001?0??00???00??01?????????????0?????0???????0??????????????????01???00??{01}???0??1????????????0?0??0?????0????????????????1?01?1??00101????00?0200000??0?????????0??????????????0???{012}??000?0?0????????0???0??0??0?00???????0???????????????{01}?0000??1{01}?????????0???????????????????????1??0?????0??0????????0?10?
Zhenyuanlong     10030110???????????????????1?00???????1001020{12}1100?11?????????????????0??00?00?11??0?0100?0101??0?000????10?0????{01}?01??0?1??0?2?1??11001???1?0???200?0???100000{01}000010100210?1??10001?{01}?0021111012{01}02??10??01?00?0??0?001?1?010101002?0?{01}?11????1?12??111????1?112?00010??1011?0{01}?11?1?0010010??{01}0?1??1?????00?1011??10?2?1112?110100001?0??????101100{12}00010???0110?2?0????1?111?10102{01}010110?1?0?100002000??0?1???0?????000??????1????0???010?????00?????0???????00???{01}???0?????010???1110?01??1???000?0?10???0???10???????????0?1??1?011?10100100???00001100000?????????????????0?0??0?????0??{01}??0?000?0????200??????????????0??????????????1??00????1?0000??0{01}0000??010?0?0?0?????{12}?001?00??00{01}1??1???1?0?????????????10?
Acheroraptor     ???2011????????????????????{12}???1??????????????????????????????????????0?100?0??????????0010101110?????????????????????????????????????????????????????????????????????????????????????????????????????????????????????????????????????1?????????{01}1???????????????????????????????????????????1???0????????0?00???????10???{01}???????10010????????????1?????0????0???0???????????????????????????????????????????????????????????????????????????????????????000?????????????????????????????????????????????1??????????????????????????????????1{01}?00???????????00????????????????????????0?????????????????????????????????????????????????????????????????????????????????????????????????????????????????????????????????0??
osmolskae        ???2011????????????????????????10???????0?1{12}???????????????????????????????????????????01?01????0?????????????????????????????????????????????????????????????????????????????????????????????????????????????????????????????????????0?????????????????????????????????????????????????????????????????????0????????00???{01}?????10100{01}????????????11?????0??????????????????????????????????????????????????????????????????????????????????????????????????0?????????????????????????????????????????????1??????????????????????????1???????00?10???????????????????????????????????????????????????????????????????????????????????????????????????????????????????????????????????????????????????????????????????????0??
Graciliraptor    ???????????????????????????????????????????????????????????????????????????????????????0{012}?0101???????????????????????????????{12}2??1???????????????200?011?100100000?{01}0001???????????????????????????????????0?0?0101011?{01}10{12}0???1?1???????????????1?????2?????2?10200?????1301?????????101??00?????????0?????00???2???????1{01}1???1????????????????1????????????????????????????11101000111?011??1??01????{23}?0{01}??0?10?????????0???????110010210???????1?0?0?????0??????????????000101?10???????????????00???0?10?????????????????????0?????0?1000?0????????????1???????????????????????????????????????????????????????????????????????????0?????0????11?{01}???0000??0{01}0????????????????00000?00???????21?0????0?????????1110????1
Changyuraptor    ??????????????????????????????????????????????????????????????????????00?0??????1????00001010111????????????00???????????2????221??111???0?1??????00?00??100?00000000?1???????????????{12}00?2??{12}11?2?????????0????????0??{01}??1????00{12}??????????????{01}1?????2?1???20{01}02?????1??20111?1?111??00??0?0???0????0?????00???0???????0{01}1?????????????0????0?2????????????????0????10?1???111?100???11?10??1?0?10??03?0???0?1?1????????0????????????????????0??1??????????????????1????????1???10?????????1???????00???1?????????????????????????????11?0??0???????0?0??1?0?0????????????????????????????????{01}????????0???????0?0???????????0?????????????????????????0000??0??0???????????????????????0??????11??????0???100??????????1?
NGMC91           ??02???????????????????????2??0??00????????20{12}??0?0??????0?????????????0100{01}00?{01}1??0?0?011?10111???0????????00??????{012}?????????2{23}1??11????1?1??11?200?00??1??100000000011???????????????????????????????1???0??????????????{123}?010101002??10???????0??2??{12}2?1?1?2?10201??????30110111110??001?1?0???0?0??0?????0????1???0??{12}1?1????10??0{01}01?01????1101{01}??2000?01??0?10{01}???021?10111?10001100110??1?0?100003?0?0000101?0?????00???1???1???????0????0????0?????0??????????{01}?1??1???1???10????????????????0?0?0??0???0?????????????0????????1111????0??010???0???1???00?????????????????????????????0?{01}????????0???????000??0???????00?0????????????0???????1???000??0?0???????????????????????10??????????0????????00??0?????????
Sinornithosaurus ??01111010?????????0?0???1?{12}?00???001?00010201110101?0??0010??0????00?0110011??11?100010{012}101{01}111{01}?1???1?110{01}1{01}11?{01}100100?200012?1?{01}111010011101112001001?100100000001010{01}112?1110011022?0031111112001?110??0???0101101001010010101?03111{01}111?1??0{01}?{23}1022111112?2021111111?3011111111?0?0011100?100100?0??00000110211?0?01{01}11112111100101101011?11011002000101?0011011?1021?1011?010001101110{12}???01??000200000001111000000001?0100?10100?2?0?1?00??????1??000{01}0???????1110010001??0101001??01010??0??????00101??00000?0??011??1?00?20?11011?001{01}0101000??000100000??000000????0?0?0100000????0000{012}010?000?0?1??3?0010?000?00?01010???01?00?00??0????11????000000??000000?0??000????0001???100{01}??0011??1???1?01100?10?10000110
Zhongjianosaurus ?????????????????????????????????????????????????????????????????????????????????????????????????????????1??1?1??{01}?0?????2?0??211??11?01?0?111111200?0???11110?00??0?0????????????????????????????????{12}11?00????????1111002??????1?????????????????31?{012}2?11??2020????????????1??1??????01??00???1?????0?????????????1?????????????????????????0??????????????????????110????011??1??????11????1?0?10???3?000?0?????????10??????0111??1??{12}11??0?01?0???????????00?0???1?0?11??????0????????????0??1?0??0??0???????????????????????0??????1?00???0??????10???2???????????????????????????????????0?0?0???0??????3?{01}010?????0??0?0??0?????1??????1??????????0??0??????????????????0?1?????????0?????11???????????00??0?0??00???
Microraptor      1002111010?????????????{12}???{01}10010{01}001?000102021?0??1100?0{01}1?0000??1???00{01}001{01}00?1?100010{012}10{01}0{01}1101101?01110?{02}0011{01}?001000210012{12}11111{01}{01}1?011111112001001?100{01}0000000111{01}112211110110{01}22000{23}112111{12}{01}?01111?00{01}000101?111{01}1010020101{01}0{23}10{01}{01}0?110??{01}{01}1{12}1122111112?{12}021{01}10011?3011111111101010?000?100100?{01}?00000011{01}2{01}100{01}001111{12}1110110{12}0{01}10101101101{01}002000101100?{01}02111011?{12}01{01}1010{01}0{012}1{01}11100?1?0110000300100001{01}01000000000?000111010002?{01}210001?101{01}1?1?{01}0{01}100?0??1{01}01?01000{01}??0{01}01000??{01}0010?1101000?0010??100000001??01?10??0020??1{01}111{01}?00{01}10100000000{12}00000????????????000??????00????000000100000?0?000{12}00000?00000??0?000{01}??00110?00?010?001?{01}?{01}100{01}001000{01}0000?0000000???00020001000??00{01}{012}??{01}?11111?100?10?100001{01}0
Variraptor       ?????????????????????????????????????????????????????????????????????????????????????????????????0??????????????12??01100?0?????????????????????????????????????????????12011101111????????????????????????????????????????????????????????????????0?0???????????????01????????????????????????1???????????0???10???????????0???????????????????????????????????????01??????????????????????1???????????0???????????????????????????????????1???????????????????????1???????????????100100??????????????????????????0???????1??????0?????????????????????????????????????????????????????????????000??{01}???????????????????????????????????????????????????????????00???0?0?00???????????????????????????????????????????????
Bambiraptor      ?002{01}11??0??1??111000002010{12}10010000110??11202110?11?0100100?000?1100?00100?00?211100010{01}1010111{01}1??1100?1102011121001100110012111?????100111?{01}11200100101??000000001110010211011001002000{23}{01}111112002?1100001000101?????11100?0111002001110??100{01}101102211010210020100100130111011???11001100001101000000000001{01}0110?00?{01}011122110{01}001011010?0?110100?11001011001102011011?201111100020011111?1001000002001000011010????00000110?1100010211?1000110001?0??0100????00?10101100?0100101001000?010010?0000?00101?000?000?110110000?012011?1110{01}0000101100?000?1??000?0??0000???000??0100100????0?0000000?00?0?0?0{23}0?000??0?000???000001110?0?00100100111{01}1{01}??00000000????000??000000110000001000??0?01?000110110100?10?0??0?{01}0?
'Saurornitholestes_langstoni' ???20110???????????????????{12}???10?????1???????1111?1??100??0?????11???0?10000?1?1?10?010{01}101{01}111011?11000110{01}01112?101101?10012?11111?010??11011120010???1?0??0000000111111211?{01}1011002?00?11??????????1??00{12}0000010??001000???1110?2?0???1????011?0?00?1?00020??0?0?00001{23}110??0?????0????0?0?0101?000??00000?10210000??0{01}11?211110010110??10?11?10?????000??1?1?0{12}????211101?1?????0???1111?100?10??02101????10010???{01}0?010??0011?????0???0??0??000?1???0000??????1?0{01}??1??10???0010{01}1100???0??0010?0?00{01}0???000??0???01?00?????2111?11??0?00010??0?0?0??10000????????????????????0??0?????0000000??0??0?1?010?0???00???1?0001?1?????0??????0????????1?0????????000?00?0????0??{01}??01?000???????01??????0??0????????00000?0
Atrociraptor     ???2001????????????????????{12}?00???????????????????????????????????????0?10000????????0100101{01}1110?1???????????????????????????????????????????????????????????????????????????????????????????????????????????????????????????????00101?????????{01}{01}???????????????????????????????????????????0???0????????0?00???????00??0{01}??????1?00?0??0???????0????????????1??00???????????????????????????????????????????????????????????????????????????????????????000?????????????????????????????????????????????1?????0?????????????????????????????0?10??????????00?00????????????????????????????????????????????????????????????????????????????????????????????????????????????????????????????????????????????????????????0??
'IGM10022_10023' ???{123}01?????????????????????2????????????????????????????????????????????10??0????????01001???1?{01}0????????????????????????????????????????????????????????????????????????????1??????0?{12}?0???????????????????????????????????????????{23}????????????0???????????????????????????????????????????????{01}????????????????????0?????????11??????????????????????????????????????????????????????????????????????????????????????0??????????????????????????????????????????????????????????????????????????????????????????????????????????????????????????????????????0????????????????????????????????????????????????????????????????????????????????????????????????????????????????????????????????????????????????????????????
Dromaeosaurus    ????0?10??0?110010000001010???0100001110???2??1011???01000001000110001001100001211100000000101110?1???????????????????????????????????????????????????????0????????????????????????????????????????????????????????????{01}11??0?????0?200???00?10010????????????????????????31???????????0?110?00??0?0?0?0??0?00???{12}??????201??????1?{01}???110?01????0????1000000110100??????????????????????????????1??0????0??0?0?????000??0??0????????????????????????0?010000????????????????????0????????????????????????1???10001???10?11???10??????0???????0?100???????0??010?{01}0??0000???000??0000000????00?????????????????????????????????????????????????????????????00??????????????????????????????????0?1????00???0?????????????0??
Tsaagan          ?0020010100?1111100000020102100100001?10011202101?110010000010000100??001000001211100010110101110?10{01}100?1100?????????????????????{01}???????1?10111?????????????????????????????????????????????????????????????????????????????????002011000111001?????????001????????????????????????????11??00??01000?0??0?00???????0?0101?????01000101101001??{012}0100010000011?0100{12}????211?0?????????????????????????????????0??1?00000?0??011??????????????????????0?00?0000????????????????????????????????????????????1???100010?010?111?0010???011??????10?101?{01}????00?00000{01}???00000??000??0000000????00????????????????????????0?????000?0?????????????????????????????????????????????????????????????????????00???00??????????0?0??
Linheraptor      ?003001010??1?1??00?00?1???200???0001?10010202110?110010?01?10001{01}10??0?100000?21??000?011010?11???0110???1??????????????0??0?2{01}1?011?2?0??0?????2????????00?00??????????????????????????????{12}?2?10????????0???010101100??0?02???100201100010?0?1?0???21?????1??12?????0???1???0?????1?0?11??10?{01}0?0?000????0????{12}???1100?1??2?100100101?01000??10100010000010?0100{12}??0????1?1???10??2?0???1??1?0?10?0?2?0???001???000?{01}000?010??????????1????????0???00000???????????????????0????0?????????????????00?0010??10??10?0?1?110??1100??111?1100?10?100?100?00010??00?00?00{01}????00?0????????????00?????????0?01????????????????????1?????????????????????????0000???????0??????????????00????000?????{01}{01}????????01???????0000?0?0
'Itemirus_holotype_only' ????????????111110000001010?????????????????????????????????11????????????????????????????????????????????????????????????????????????????????????????????????????????????????????????????????????????????????????????????????????????????????0??????????????????????????????????????????????????????0?1?????????????????????????????????????????????????????0??????????????????????????????????????????????????????????????0????????????????????????0?00??????????????????????????????????????????????????????????????1?????????????????????????????????????????????00?????0?????????????????????????????????????????????????????????????????????????????????????????????????????????????????????????011???????????????????
Adasaurus        ???????010?????????0???2?????????000????01?2?2?10?01????0010??000??0?????????0?2???1???????????????0{01}100010?0{01}1112??11101???012?1?1???0???1?11111???????????????????????01021?1{12}110??2{12}?01???1?1110100000000{12}000????01101111010??1???????1?011????00???1???0????????0?10??21?0?101???0???1????011??00000?0?0??11?2??1???{012}???122??1????????1??1??{012}?????1????01??01??{12}?1?????10???????????????0?1?001000?210??0?01?11?0??0?0?1011???????????????001?00????1???0?????????0?????????????1?02000?01001000000000?0??10????0?1?01101????020????1110????????0???0????????????????????00??000????????000?{012}0?0?00??????????????0000?????010?????????????????????????????????000??0?0?0000000000{12}000?00{01}??0001??0?110??0??????10?????00
'Velociraptor_mongoliensis' ?0020110100?1111100010020102100100000110011202111011001000100000111001001000001211100010{01}10101110110110001000{01}1111?11110{01}0100120110111010110111112001001?10000000000111{01}01121111101000100121120111011110000010001000011011110101010020110110100001011021100012001210{01}000003110100111?010111000011010000100000010121010101011112110{01}00101101011011010001000{01}01110100{12}0100111101110100020001121?1010100002100000011010000{01}000001{01}00110100021??000010000010100000????00100{01}0010000100001011100?00001000000?00101?1000100011011010010{01}20{01}11{01}11100{01}001000000?000100000000000000??000??0000000????000000000000?0??00{123}00010?000010?010{01}01??1100???0100000001210?00000?010000??0101000001100000000000??0001?010110100000?10100100000
IGM100980        ?????????????????????????????????????????????????????????????????????????????????????????????????1?01?00010000111211??????1?????????????????????????????????????????????{12}{12}1??1?111100010012113?{12}?10????0??0????0?01???001?1?0{12}010{01}?????????????????{01}0?{01}??????????????1100??1???0{01}??????????????1{01}??????????0?????{12}102???????12?1?????????????0?????????????????????1110?????????????????????1?1????0???{12}10??0??????????00??0????????????????0???1?00??1??????0001000??????????????????????0?000?????0?0?????????????0???????0????????????1?????0????0???0?????????????????????????????????????01000000?0??????????????????????????????????????????????????????????000??00?1????0????????????????????????????????????????????
Luanchuanraptor  ???????0??????????????????????????????????????1111???????????????????????????????????0?0{01}?{01}101????????0????10011?{12}????????0??21??1????????10111112001???????????0????0??01121111100??????????102110????0??????????????????????????????????0??????1????2?????1????????100?????????????01????????1?{01}1?0???0??00??00????????0??11???????????????1?1??????????0??????0?1????11?201??????????????0???????????1?10???1?0?????00??????0?1??????????0?0?????????????00????????0100000?110????01200??00??????????????1??0????0???????1?????20??????????0?????0???0????????????????????????????????????00??0?0??????????????????0?010?010100?111000?001001000???????????????000??0?0?000???????????????????????0??????0??????????0??0?
Pneumatoraptor   ??????????????????????????????????????????????????????????????????????????????????????????????????????????????????????????????????????????1?11211??????????????????????????????????????????????????????????????????????????????????????????????????????????01???????????????????????????????????????0??????????????????????????????????????????1????????????????????????11100????????????????????????????????????0?????????????00?????????????????????????????????????1??????????????????????????????????????????????????????0????????????????????????????????????????????????????????????????????????????????????????01?0??00000??????????????????????????????????????????????????????????????????????????????????????0????
Yixianosaurus    0???????????????????????????????????????????????????????????????????????????????????????????????????????????????????????????????????1??????1?010?210?00??100000000001011????????????????????????????????????????????????????????????????????????????????110?0{123}?11111??????????????11???01??0??????0?0??????????????????????1???????????????????1???????????????????????0???1?111?10002000112??????????0???{01}??0???0????????0??????01??????110?????????????????????????001??0000???100???????????????????????????????????????????????????????????????0???0???1??????????????????????????????????????????????????1???10?00000??0?00?0???1?0??0?1??????0?{01}0???00001??0????????????????????????????????????????????00??0????0????
Deinonychus      ?0020110100?1?1??00????{12}?10{12}10?10000011001120110111100100010000011100100100000121?1000000101{01}111011?110001100011121{01}11{01}000100121111111????1110111{12}10100101000{01}0000001011121211111{01}00011001311{23}0011011111000010001010000011110?01{01}1002010111100??{01}10{01}1011??0012?0111101100031101110???1{01}0{01}10000010010100?000000000210000110111?211010010110101001{01}0100020001011000001{01}1??11?1011111000{12}100112{12}010{01}100000110100001001000000001000001111010111?0??010000?1?1?00000000{01}01?010100000100101001{01}{01}1?010?0000000000101?100010001?011110?0102110?1?1000000100?0000000100000?0???000????00???0??0?0????0000000{01}00?0?0???????????0000{01}0?0001010110000?00?00100011111?010001010000??0?0?000010100020000000??0011?000??0101??????1?0000000
Utahraptor       ???????????????????????????{12}?00???????00???????????????????????????????0?????0?2?????01?0??101??011???00011?0{01}1111?0??????1??0{12}???1?????????101???????????????{0123}?????????{01}??2???{12}?011110000???10?????1111000?{01}?00101?00001001???11{01}?02????????????0?0???1??0???????????1?00??0???{01}1?????????????11???????????0?????100???{012}0????11?????????0???0?1????????????????10?00???????0?????????????????00????????{01}??????10?????00?????????1????????????????001???????0?????????????????????????{01}{01}??????????000????0??????00????????????????{12}1???1??????0?????00??0???0??00?????????????????????????????0??0000????????????????0000?0?000???????????????????????????????????000?0???????000?000??000?00???????0??????????????1???0????
Achillobator     ???{23}1?1????????????????????????10??????????????????????????????????????????????????????00?{01}101???1??1?0?0??000?11210?????????12??1????????1?101?0??????????0??{012}00??0{01}0??111210?01010000?00111100010111{12}00?0???001???0?00?10???????0???1??????????0001??{01}??001{12}0?????01100??10????????10?1??0???11?1?0????0000?110210?00???1?1121??100?0??????0?01?1{12}???????????????000??11??0???????????01??01011??0???11??????100?????01??1???0?1??????????1?000?000???????00?????0??1???????????0??0121?0?000010000???00101???????0???????10???021?0????0???0010??00??0?????????????????????????????????????0??000??????????????????00000?01000????????????????????????0????????000??000?0000000???????0??{01}?????1??0???0?????????10?00000?
'Hesperonychus_holotype_only' ???????????????????????????????????????????????????????????????????????????????????????????????????????????????????????????????????????????????????????????????????????????2110{01}11???????????111021???????????????????????????????????????????????????????????????????01?????????????0?????????1??????????????010???????????12??????????????????????????????????????????????????????????????????????????0???????????????????????????????????1?0?????????????????????????????????????001200??01??????????????????????0???????0?????20??????????????????????????????????????????????????????????????????????????????????????????????????????????????????????????????100??00??001????????????????????????????????????????????1?
Balaur           ?????????????????????????????????????????????????????????????????????????????????????????????????????????????0?1?2?1{23}10???0???????????0???1?11110{01}001011111100{23}000?0{01}00?{01}??11?0110{01}2?2??{012}1{012}2?2?2021????????0110?????11110001010111?????????????????2?02{12}??011{123}?01?????10?13001012????0?01??21??1??0?0?0?0????????1??0??????112?????????????????1?????????????????????1??11??011111000200001?2????0?001?1101000??00??????0?0????00?10100020???????0000???????????????1??100000?010?001?12000??1????100000????????????1????????????0?0???11101?????????0?00??1?????????????????????????????????????010??00?????????????000??0?010?0??111000?10100110001{01}1{01}?010000020111?110????0???????0?000000000010?1????10?????????00?01???
Bauxitornis      ??????????????????????????????????????????????????????????????????????????????????????????????????????????????????????????????????????????????????????????????????????????????????????????????????????????????????????11000??????1??????????????????????????????????????????0?????????????????????????0?????????????0????????????????????????????????????????????????????????????????????????????000???2?????????????????????????????????????????????????????????????????????????????????????????????????????????????????????????0????????000??????????????????????????????????????????????????????????????????????????????????????????????????????????????????????????????????????????????1?00?010?????????????????0???????
Shenzhouraptor   110{123}?0001????0?????????1???0?00?01?1???00?12021?0???1???0100????????0?0012000?00021001?0201??{01}?????0???0???1200102?01??002110111111010010011102110100011?1010000010010{01}01222?1?101020{01}??202211111{12}1?2?110001??0010100011000002000110{23}??01??111??1?0{12}1022110113?1020001100?30010121110{01}100110010101?00?0???10100{01}00??11??31211{12}?1?1?10{01}0?1??0?10110??00200110??1?0?02{12}110{12}1?21111?100011111001?1?0?101102000000010{01}?0????0?01???1111??11???021?00??1?0?????0?1?0?????11020000000?1?10101{12}??0?00?????0000?10?10?00????0???0????0??0020??001100???0?00100?10?0201001?00?????????0???00?00000???000010000000?0??0????0102000?{01}0000110{01}?010000?0010111000101010{01}0101{01}{01}0000?0?00?010000{01}0000?001000001011?00????1?0100?11??010??{01}0
Jixiangornis     ?10????0100????????????????{01}?00????11???001?0??00??00????????0100???1?00120000?{01}0?0001?1???????????00?0?????000??2??2???02???11111?11?210011102111100001010{01}00{01}0000{01}1000?{12}22110{12}1?2201??2?{23}0111{012}120?2??1?11101???011111100100{23}0001003???1?01????1?0{12}??12110113110?00011000300101{12}?11???0010000??12?00?0?1??0??0000??0???1??112??0?0{01}1{12}0????0??0110??00{12}?0110??100??{12}??1121?21111?1000{012}11{01}0{01}?{12}?1?0?10100210{012}000010110?01?0000?????11??1?0??0?0??00???0???1?0?????????1102?01?0?0?0010?0{01}2??0???0??1??000??0??0??0????0????????1???020??0111000?????11??0{01}0002?0001???????????????????0?00?????00?{01}10?00?0?000?120?00021000{01}00001101??10000?0010110?????11?000000{01}{01}0000?10001000?00100?{01}??0100000?011?00???0??0101?111?010?100
Yandangornis     ???????0?????????????????????0????????????????????????????????????????0????????????0?1?1???????????0????????0????????????2????{01}{23}????1?10???1?????2000{01}????????{01}??{12}{12}??????????????????????????{123}1?????2?01?101??????0?1112??{01}?020001????????????????1???1{01}?????2?1??????????30?1?0{01}???????????????{01}?????1?0?????????????????????????????????????0?3????????1?????????{12}?????????1???????0{01}????{01}??1?0?11?003?0001?????????????0??????????????????0?00???1??????????????????1?0?0??0????0??????????0??1???????0??????????????????????????????11?1???????????????{123}???1??????????????????????????????0???1????1?0????1?1????????????????0??1?10??001001???????????????????????????????1?0?{01}?{12}?0?0100????11???????????????????1?????
Zhongjianornis   ??0????0??????????10?{01}?????0??0?01??1???0??00???01??0?????????????????{01}002?200??0??0?1?1????????????????????????????{0123}????{01}?????????1??0??011?02?111010???10100{0123}{01}00?{01}100?{12}12210??0??12{12}??201??2???0?02?{12}10?01??0????011111?0?02000?113???{12}???1???1??210???1?1?3110???01??1?30?1?1{01}??????0010211?102?00?0?1??{01}???000??0??00??1?2???0?212??0??????100??002001?0???00??{12}111021?21111?0000110100?1?1?0?10?0?2{01}000100??1?0?01?0000??????1??1?????11??01???0?????1??0???????001??0?110??010?{01}{01}???000?0??1??0????0?????0?????0???????0????????1111?0???1???0??010?0200001????0????????????????0?????10?0??11???0????????00100000?0?00??10???10?00?1?00001??0000{01}100000?1?000010?001000??11?0000??01??001{12}11??????0??0?01??0????0?0?0
Sapeornis        1001000010?0??0?0??0?0?{12}?10{12}10110{01}{01}01?000?1{12}021001{01}0{01}00100000010??0?0?0{01}120{01}0?{01}102100000201??{01}??0?0101?01??120000{01}?021?00{01}0????31?1000???21110{12}11{01}001001?10{01}102000?01{01}{01}?222211120?2{12}01??20{23}101111{12}1?2?110000??0???1?11{01}100000{12}00{01}10031?0{01}00{01}11??1?021010?101030{12}0???{01}1100?{23}00101{12}1111{01}?0000{01}{01}011111{01}00{01}01?1010{01}{01}00??00{01}0312112??000001010010011{01}{12}010002{01}0110010?0012{12}10021?211{01}1?10{01}00{12}{01}111?1?1?011{01}11?20010{01}00?011000100?00001010{01}??11?1?021?00101?0??0??1?100?????110{12}?0{01}0100?00{01}01201??0?000??{01}??0?0??000??000{01}?0001?????00??0020??000{01}0{01}00{01}0?1000??100{01}2{01}0{01}0{01}??0?????1???0???0010010???00000201{01}000010???????0{01}0?0000100010{01}01?000010?00101010001010?{01}{01}0001010000?0?0010000001000{012}000{01}00000001{01}?0?0??{01}10010{01}011?00?00000
Chongmingia      1???????????????????????????????????????????????????????????????????????????????????????????????????????????????????{23}1?0?????????????1???0?1?1{12}??0{01}000???11100?0{01}??10????????????????????????{123}?3??1?2??????1????????1111110?0?0001?????????????????2?0{01}???00?3000??????0??30?10?{12}?11???00??10???{01}?????0???????0????????????????????????????????????????????????????211?0??1?1111?100001011????1?0?11?1?3?0???0??0?????????0????1?11??0?0??11??01????0????????????????0?1?01??10???1???????????0??1??0????0?????????????????????????????1?0?0???????????0???2??????????????????????????????????????????00?0???????000??1??1????1??0???000???0???????????{01}?0100??0?0????????????0??????0???0000??1011???????????00?11??0?0????
Jinguofortis     1??{12}???????????????????????{01}1???????1????????????????????1????????????{01}0120000?20??100?0202??011????1?010?0?2???02??2????2?????3???0??{123}??0?1?12??210?0???111002000?0100?222??1?2???21???2?3?1{12}12?21??????0????????????11000?020?0{01}003???????1???1?03{01}0{012}??1?0?3?20???0?1?0?30?1?0{12}?1100?00??101?1?0?1??0????000?1?1????1?11{12}1????00??0?????????1?20?00?2?01?????0?0?{12}110111121111?100?010110?2?1?0?1?1??2?001100?00????????00??????1??1????010?????0???????1???0??????101?01000???010?????????1???????????????????????????????0????????1111?0???{01}?0?0???00?02{01}0001?????????????????????0???????{02}03??000?100???{01}???010??????????11?0?100000?10??1??10??{01}?{01}?0000010{01}00??????00?000????????????00?00?11??????1????00?10????0??1?
Zhongornis       ?????????????????????????????????1??????????????00????????????????????0??????????????1?1???????????0?1???????0???{01}??{01}????1????03?????1???{01}01??1??210?00?????10{01}00{01}111001??????0{12}???00???2???1???????2?110??1??00111?????000?010001103???{12}??1??????0???1{01}?101?3?01?000???0?3001?00?11???01??10????2????0??????????0?????????1???1???????????????110????21?110??????????1021?1110??10102?0?001??1?0?11?002?0{12}?000??1?0??????0??????01????????????0??1??????????????????10{12}?000?????00010????0?0????????00????????0??????1??????0???0?????1?0?0??????10???0??01???01???????????????????????????????0?00??00?0???0????1???0??0?0???1????00????0???00?00???????0000?0{01}0????????00??0????0??0??0?0{01}??1{01}00???????????01??0?01?0????
Yangavis         ???????0???????????????????0??0?????1???????0????????????0????????????{01}011?201?10?10?1?1????????????????????{02}????{01}??2{01}?0???0??????111??1?{01}?1?121?110?0???1010000000010000?{12}???02???20???{012}?2{12}?{23}12?21????1??????????1?1111??0?020011113???1???1???1?02?01??1?0?3?{01}1000??100?30?10?2??????00???0??1???0??0?1??0????????2?1?0??1?2???0?2??0????????100????2100?1???0???{12}???02?1?0111?100?0{12}001?0??1?0?100112?000?01???????11?00????00?0??????????0????????????1??0???????1?1??0???0??000??{01}2??0?000?????0????0?????0?????????????0???0?0??1?11?????????0??000?02{12}00?1????????1????????????{12}????????0{012}?10???0?0????{12345}00000??0???????0??1???0?1??{01}??01?0????{01}???010?100{01}?000?????0????????{01}00???100?100?11????????????0??1??0?0?010
Changchengornis  1?0????0????????????????????100?????????0???0????????????0????????????0??????0????0001??????????????????????2??????021{01}0?{12}0????3?????011?0?1?121?011?0????0??00000001001?2?2??0???1??????????{123}????1?2???0??1????????1112??0?0{23}0001113???1????1?????210???100?{23}?1{01}0000??0??30?1001?110??00????????{12}????0????0??0??0?????0{012}?????????????????????1110??00?101?????0????0??02?02111??100?02010?0??1?0?111113?0??00??01????1??00????0??10?????????001?????????????????????1?{12}??00?00????0????????????????000????????0???0?01?????????????????11?0???????1???0???211??1????????????????????0????????{02}???11??0000??????{01}000?00???????0??0???0?0??????0????????{01}?0000??0?0???????????0???????????000000??11??????1???100?11????00???
Eoconfuciusornis 110?1?00???????????????????0?00?01??????00??0????????????0????????????00110100020??001?1???????????0????0????????{01}??2100?{12}?????3??10??11?0?1??2??111?00??10?100{01}010{01}1010???2????1?1??????????{123}?{012}??1?2??????1???010???1?1??1?0{12}0001113???10??10??0?0{12}101??10??3001000??10??30?1012?1100?00??110???2100?0????0??0??0???0100??1???1?0?21000??1???1110??002100??1??10???{12}?0010?2?101?10101200?00??1?0?101012?00?000?01????10?00??????1???1???10???00??1???????1??0???????101?01??0???010??????????0??1??0???0??0??10???0?????????0????????1?10?0???????1???1??01100?1????????1???0???????0{12}?????0???{01}010??0000???????000??0?00?001?101??00??0?00?00??00????{01}?0001??010????????0??????????0??0?000????1{01}??????????1?0?11?????00??
'Confuciusornis_sanctus' 110?0?00??0????0??1?01?????0100101??1???000?02?0??00000?1000?01???1?1000110{12}0{01}020?0001?1???????????00?010?0020110??12{01}101100???3??1{01}10{12}1101101211{01}1{01}0001?101{01}000000{01}1{01}{01}102221102101211??2022121312112?210?110?00??1111110101020001113???100111??0?0110{01}?11001301100001100030010121110??00100000112?0000010?0??0000??11100??1?2???0?210000?1??111{01}0??002100?111?00??201?021111111010{01}01{12}00{01}002?1?011{01}10121010000?11??0010?00100{01}001100111?111?001?0110??0??1??00??0??1101?00000011?{01}010{01}?100??01??0?0000??1????10???000110??0?0???0?0??1010001??????{01}0?000?{01}11{01}001?0010{02}??11??00??011002011110000{01}00100000000013000{01}0?00000001?010{01}?000010?001011001012101010{01}00010010?1000000001010010?100000101010?0??1011??100?11?00?00010
dui              1??????0???????????????????0??0??1??????0???0{12}????0????????????????????01102?0010??0?1?1???????????0?????????????????????{12}?????3????1?11?????????011?0????010000100{01}1000??????0??????????????{123}????????????????????????11??{01}?020011113???10??1???1?0?????1????3?1100?0?????30?1?12?11???00???010??2????0????0?????0????1?0??1?????0?{12}??00??1???1?10??0?2100??0??10????????????11??1?0?2101010??1?0?111012?01?000?1?????1??00??01???1???????1??0????????????1????????????1?000??????001?????????????????????????10?????????????????0????101001??????????????01??0?1????????????0??????????????0???{01}??1????00???{01}2??????????????????1???011???0??0????????{01}?0100??0{01}????????000?????????????????1???11??????0??????????????????
chuonzhous       ??????????????????????????????????????????????????????????????????????????????????????????????????????????????????????????????????????????????????????????????????????????????????????????????????????????????????1????1??{01}?0{12}?00?????????????????????????????????????????30????2?0???????????????????????????????????????????????????????????????????????????????????????????????????????????????10???2?0????????????????????????????????????????????????????????????????????????????????????????????????????????????????????????????????????????????????????????????????????????????????????????????????????????????????????????????????????????????????????????????????????????????????0?????????????????????????????????
'"Proornis"'     ?????????????????????????????????????????????????????????????????????????????????????????????????????????????????????????????????????????????????11??0???????0000{01}0011?????????????????????????????????????????????????????????????????????????????????????????01000??????????????1????00??????????????????????????????????1?????????????????????????????????????????????????10??1000{01}2000?{01}??????????1??????0????????????0????????????????????????????????????????????{12}??0???0???00???????????????????????????????????????????????????????????????????0???{23}??????????????????????????????????????????????????????????????????????????????????????????????001??0?0??????????????????????????????????????????????????????????
Elopteryx        ???????????????????????????????????????????????????????????????????????????????????????????????????????????????????????????????????????????????????????????????????????????????????????????????????12?2?0???????????????????????????????????????????????????????????????????????????????????????1???????????????????????????????????????????????????????????????????????????????????????????????????????????????????????????????????????????????0?????????????????????????????????????????????1011???????1??????????????????????????????????????????????????????????????????????????????????????????????????????????????????????????????????????????????????????????????????????????????????????????????????????????????????
jianchangensis   ?00????0???????????????????0??0?0?????????????????1?000????1??????????0??????????????1?1???????????1????1???0???????{234}????2?????3????????????????????????????????????????021??1??11101???2?1?111{23}?2??2??????1??????1?11110?0?010??0101???{01}???1???{01}?11100???????0?????01101??0?1?1{01}?????????0????102????0????0???000??{01}11?????1??????0??0???1???1?10??????0??00??????211??????????????????????1?1?0?1??0?{23}{01}0????0????????????0???????????????????0??0????????????0?0???????????????????{01}??0?00?0?????????????????0????0?1?????1????0????????00???0?1????????0??1?01????????????0???????????????00030?1?0??00????????????????????????????????????????????????????????0?00?00????0?0?1?0?????110?????11?????????????????00???010
Protopteryx      110{123}?????0?????????????????01?0??1???????0?20???0?1?????0100??????????00010????????0?0?120???0????00????????0??????021???{12}?????3??1?1?{23}1?211??2??210?01??1?1002000?0100??22??112????0???2?22131{012}?21?2?2????1??0????????{123}110?020001?03??01????1??{01}?0?0???1101?3?11?????100?30?1?1{12}1110??00??0?01??1?0??0?????10???0???11??1?1?????0?00????????11100??0??101?01?????02???111?21111?101012?010?{12}?1?0?1011?3?000000?00?0??????00???1111??1?????0?0????1?0???????1???????1011?10??0????10?????????0???????????0?????0?????????????????0??????1100?????0?10??10??2{12}??01????????10??1????0???00????0?0?10110?00000??1{23}0?01011100?001??1000?100???00??1??????0?0??000??1{01}0????0????000????????????100001?1{01}???????????00110????0?0??
Paraprotopteryx  ????????????????????????????????????????????????????????????????????????????????????????????????????????????????????????????????????1?{123}1?2?1??2??210?0?????1102000?111?????????????????????????????????????1???010???1?1??0?0200?{01}???????????????????????1???3?20??????????0???0{01}?110??00??????????????????????????????????????1??????????????11???????????????????????121?2?101?100?01110????1?0?11?1?3?0???0???0????????0??????????1????02?0???????????????????????1?1??0??00???10????????????????????0??0?????????????????1???0??????1??{01}???????????1???2?????????????????????????????????????????????0???????010?01??0?0???1?0?????0??????????????????00???1?0???????????????????????0????????????????????10??0?????????
Orienantius      1???????????????????????????1?0???????????????????????????????????????{01}??2?10????????00020{12}??0??0??0????????0???????2????2?????3????1?{123}1?2?1??2??20010??????002000?1100???2??0?????20???2?1?1{123}?{23}??1?{12}?010??????0???????{123}010?0200001030??????????0?0{123}10{12}??10??3?10?????100?30?1?1{12}?110??00??{12}11??{01}0??0?0?????{01}0???0???????1?1???1?????????0???11110????2???????0??0?????111?2?111?1010011100?2?1?0?10?{01}?3?00?00???0????????0??????????1????0??1????1???????1??????????101?100??????10???{12}??????????????????2??????????????????0???0?????01000??0????1?0?10??2??001???????????????????????????????2111??0000??????1010?00??0?10??1?10?00????{01}???1??0????????000??1{01}0????????1???????????????10???1?11???????????01010??????0??
Eopengornis      1??????????????????????????0?0??????????????????0???????0?????????????{01}??1?00????????00021{12}??00??????1??0???2????????????{12}?????3??1?10{123}1?201??2?1200?0???1??002000?011????????????????????????12?21????????1??00?0????????0?020000??????{01}??1????{01}???????1101?3?00?????????30?10?2?1100?00??{12}?0???0??0?0?????10???0???11??111???1?0???????0???11100??0?2????0??0???0????121?1?1{01}1?10000{01}111????1?0?1001?2?01?100??1????????0??????0????????0??0????????????1??????????00{01}?1??00????10?????????????????00???1????????????????0?0??00?????01?00??0????1??????02???00?????????????????????????????0???1????010???12??00010????00??10110100????????1??00???????001??100???????????0??0??????0010????1?21??????1????011?0???????1?
Pengornis        ?1001?001??????????????????01001010?1?000101021?000????10001????????1?{01}00{01}001??10?000000211??00?1??11101110?{02}??????03??0020????3??111?{123}1?201002?121000?1?1?1002000?010{01}?12{12}??1?2???02{12}??2?2{12}1211?{12}{01}?2??10?010?00?0??1111?00?0200{01}11031??200110??0??2100?1101030{01}0???0?001?3001012?1100?00?0{01}?0?100?00?0?0??{01}{01}0?{01}00??{01}11?311112?1?0?00001101?0111100?002100101?1??002111{01}{12}1?211{01}1?{01}0{01}000{01}100?2?1?0?101{01}?21010100?0{01}?0??11??00?00?1{01}1??1????{01}{12}00?0????0?????0?1{01}??????10?1?11000?00?101{01}?1??0000{01}??1?0000?0010??00?0?00?1???10?0??00{01}0???011000?00?0?110?1000200000????????????0???0??0?00????10{01}?{012}011??00{01}0?00?3?0000001000?000101{01}0100101000001?101?0{01}1210001111{01}0???0??10??0000?{01}10?10001{01}000010{12}{01}?0??????00?00?10??0?0?0{01}0
Elsornis         ?????????????????????????????????????????????????????????????????????????????????????????????????????????????01??010??????????????????210211002?020000?1?11100??????????????????????????????????????????????????????????????0??00????????????????????????1011??2???????????????010?????00??2????????0???0????????????????????????????????????1?1???????????????????????111?21111?1000????????????????????010?0???0?????0???????1010011?001???0???????????????0100?0??011010001100?1??????????????????????????????????????????1?????????11??????0???11??1???1??????????????????????????????????0??010??????0??1?000?0001000001?11010101001010110110000112?100?10?{01}?????????????????????????????????????????????00010????0????
Otogornis        ????????????????????????????????????????????????????????????????????????????????????????????????????????????????????????????????????????????002?121000?????1?????????0????????????????????????????????????????????????????????????????????????????????????010??20?????????????????11????0???????????0???1??????????????????????????????????????1????????????????????????21??1101????0???01????????????????10?????1??????????????????0?????????????????????????????????01?10000???????????????????????????????????????????????0?????????????????????????????3????????????????????????????????????????????????????????00?0????0010000?101010200011111?0{01}1{01}???????????????????????????????????????????????????????????????0????
Yungavolucris    ??????????????????????????????????????????????????????????????????????????????????????????????????????????????????????????????????????????????????????????????????????????????????????????????????????????????????????111101?????0??????????????????????????????????????????0?????????????????????????0?????????????2????????????????????????????????????????????????????????????????????????????010???2?????????????????????????????????????????????????????????????????????????????????????????????????????????????????????????0????????02???????????????????????????????????????????????????????????????????????????????????????????????????????????????????????????????????????????????0000?020?0???????????????0???????
Noguerornis      ?????????????????????????????????????????????????????????????????????????????????????????????????????????????????????????????????????????2???????????0???11100?????????????????????10???2??10??????????????????????????????????????????????????????31??????????1????????0?????????11???00??2????????????0??????????????????1????????????????????????????????????????1??1?????101?1010?????????????????????1??0????????????????????1???????0?????????????????????????10?{01}??????????1????????????????????????????????????????????????????????????0???????????2???????????????????????????????????????1??0??????????010?????????????1?101????0???1??00????{01}??001??1???00?????????????????????????????????????????00?10?????????
Iberomesornis    ??????????????????????????????????????????????????????????????????????????????????????????????????????0????0{02}01?????3100?2?0???3???01?21?2?1?02???00?0??????????????????{12}2{12}2?1?{12}??020{12}??20{12}{12}?{12}??02????{12}???????0?????11110?0?030001????????????????0{12}00??11???311????110?0?30?1?12?????????????????????0?0??0?????0??????????12???????????????111???????????????????2211121?2111???????????????1?0?11?1?320100????1?????10????????11?????????10????1???????????0??????0?{01}??1?0?????????10??0?001??1??0????0???????????????????????011???01110???0???110??0??2??????????????????????????????????002{01}01?00001{01}???{12345}?{01}010?000?0101????1?11???????10001?????????????????000?????0??00??????1????100011?10??????0???101110????0????
Wyleyia          ?????????????????????????????????????????????????????????????????????????????????????????????????????????????????????????????????????????????????21?0????????????????????????????????????????????????????????????????????????????????????????????????????????????????????????????????????????????????????????????????????????????????????????????????????????????????????????1??????????????????????????????????????????????????????????????????????????????????????????0??0?00??????????????????????????????????????????????????????????????????????????????????????????????????????????????????????????????????????????????????0?11000???????1??0?????????????????????????????????????????????????????????????????????????
PMO228.582       ????????????????????????????????????????????????????????????????????????????????????????????????????????????????????????????????????????????????????????????????????????????????????????????????????2?2???0???????????????????????????????????????????????????1?????????????????????????????????0???????????????????????????????????????????????????????????????????????????????????????????????????????????????????????????????????????????????0?????????????????????????????????????????????1010???????1????????????????????????????????????????????????????????????????????????????????????????????????????????????????????????????????????????????????????????????????????1?????????????????????????????????????????????
'LP_4450_IEI'    ?1???????0?????????????????0?????10?1?0???0202??0?0??011010?????????????00??00?20?1000?0?01??0120???1?????0?2?????????????????????1??????2?1??2?1?{01}0?0?????1?0?000?0000???????????????????????????????????????????????????????????1030??10??11??{01}????????10?0??10?????????????????1????00????00??0?00???????1????????11?111??????0?01201?01????1{01}0????2101101??0?002???1?????11??10100?0?11???????????????10?00?0????????00??01??1???1????????????????????0??0???????001?10???????10??????????????????????1????0??????????????????????????????0??01????1??02??00?????????????0??????0???????1?0??????????????????0?0?00??0?0??10?00????????0??1??00???????00???1?0?????????????????????????????????????????1??00??0??????1??
Concornis        1??????????????????????????????????????????????????????????????????????????????????????????????????????????????00??0?{01}?0???0????????1?21?2?1?02??210?0?1???1?0??00?????????????????20???21211{123}????10??2100????0???1?11110?00030??{01}????????????????030?1?1101?3010??????0???0?1?1{12}?11????0???????{01}?????0???????0??0?????????????????????????????1????????????????????211121?2?1???100?011??????1000101??3?0??00???0????????0????1??0??????????{12}?0????0????????????????0?1??0??000??10??????0?0??????00????????????????????????1???0??????1?00???0???1????0??{12}?????????????????????????????????????111???0?00??1?01010001??00100??00?110?0102????0???1121??10????1?0???????????00?1??0?00???10?000?10???????1??100110??0??????
Cruralispennia   1?0????0???????????????????0??????????????????????????????????????????0????0?????????0?0?11???110??????????????????????????????3????1?{23}1?????02??200?0???????0??????1????????1?????21???2?3?1{12}1{23}?20????1???11???????1111??0?0{23}010{01}103???2???????1??{23}1?????01?2?{01}0???????0?{23}0?1?12?1100?01????????{01}???????????0???????11???{12}?12???0????0???????1110??0?2100????????1?11??11???10??????0{01}1??????1?0?1??1?3?0{01}?100??0????????0??????10??1??????00?????????????00?1???????01??0??00????0??????0??0??????000???????????????1??????0???0?????01?0????????????10??2?0?0?????????????????????????????0?????1???110{12}?????1????01??0?0???1?0?1?0?0???????????????????{01}??????00?????????????????????0?0?????2{01}???????????????????????1?
Bohaiornis       ?10????0???????????????????0??0?01??1??00??2021?0???????????????????????11000??20??00000201??0120??1???????????????020?0?20????3??111?{23}1?201?02?120010?11111003000?01?0?022??1?2???201??202{12}12?1121????1?001{12}?00?01?11110?0?0200001030??1????1??0??200{01}?1101?3010???11100?30?1?12?11???00??210???0??0?0?????{01}000?0???{01}{01}?31211{12}?1?0?01200?0????1110??00210110??0?10022??1{12}1?211{01}1?10{01}00211{01}{01}?2?1?0?1110?210{01}?000?00?0??????0????111???1????0002?0??1???????0??0???????0?1?1??000???101?{01}2??0???1?11?100???{01}1????0?0?0??1??????1??00?0??0110?0??{01}0?011???1?00210001???????11???????????000?????02??111??00000??12?1000001??0001??00001?010102???1??10??1?2?000{01}101?00???1?10??0001???0?0???{01}10?00{01}{01}{12}1?0????0??0?001?0?00?0?100
Parabohaiornis   ??0????????????????????????0??????????????0202??0???0???????????????????11000???0????010201??012????????0????{02}1?0??021?0?200???3??1110{123}1?2?1??2?12{01}000???1??003000?0100?021??102???201??2?2{12}0{123}121210???1??011?00101011??010?0{23}00011031??{12}??1????0??{12}10{12}?1101?3010???0?100?30?1?120?????00??210???0??0?0?1??0{01}0???0??211?3?2112?1?0?01?0??0????1110??0?210010??0??00221?111?2?111?1010010110?2?1?0?1110?2{12}000000?00?0????0?0?????1?0??1????01?1?0????1?????0?1??????0?001?10?00???0101{01}?2??0?10??1??1000?0?00???0?????????????1??0020???{01}100{01}???0?011???10??2??001??????????????????????????????021110?0000???1401000?01??00000?100?110??0?101011000????20?001111{01}0??????0?10?0?01?0011???010?001010??????1??0?01110?000??000
Longusunguis     ?10????????????????????????01?0??1??1??????00?1?????????????????????????11000??{01}0????00020{12}??0020???????????2?1?0??0{23}???01?????3????1?{123}1?201??2?120000???1??103000?11?0??????10????20{01}??{012}?2??{123}12?2??2?210?011?0??011?1??010?0{12}000{01}1031??1???????0??2{01}????10103?10???????0?30?1??2?11?0?00??210??{01}0??0?0?????{01}0??00???1103?21?2?1?0?01?0??0???11110??0?2?0?????0??00{12}11?111?211{01}1?10{01}001?111???1?0?1?1??2?010101?00?0?0????0??????1???1????01?1????????????0???00?0??1011?11000????0010???????1??1????00?0??0???????0?????????1??0?????0110?0???0???????10?02{12}?001???????????????????0?00???????021?1???000??????{01}00?0?1?00?1??110001?00????0??0??00????21?001??1{01}0???????????0?10?00?20?00??0?????1?0????1??????????01?0?01?
Shenqiornis      ?1???????0????1????????????0??0??1?????????2??1?0?0??????1010?00??????0?11000???????0000201??0210???0??01?1?2??1???1{1234567}?????0???????1?1?{23}1?2?1??2??210?0?1?????02000?{01}100??????1?????21???21220{123}12?{12}10???????????010???1????0?0{23}0??{01}1030??{12}0?1??0?0?031???110??3?{12}0???????0?30??????11?0?00?02?0???0?00000??1?{01}0???????11?{123}111?2?1?0?0100??01?1??110??0?21?1?011???00{12}11?121?2110??1010021111?????0?1?1??{23}?00?000?00?0??????0?000???????????0?01?????????00?1?1?????0??001?10??????010??????0?000??0????????1????0????????????????0???????1??0??00?01????10002??001???????????????????01?0????0?0??101??00?0???13??000?01??0?0?0?100?11?????0???1????1???{01}??001111?0??????0??????????????????0?101?{01}0?0?0???????001?0????0000?
Sulcavis         ?10??0???0???????????????????0010???????????????0?111???????0100??????{01}??10?0????????00020{01}??0110?10????1???{02}?1?????{23}????2?????3??1?1????2?1??2??210?0???1??003000?0100??2{12}??102??1??????????{123}?????????1?0?1???0101??11?010?020001???1??{12}1??????0?0??01?110??3010?????1???30?1?12?1????00??{12}?0??{01}0????0????0{01}0?0?0??010??1{12}1???1???0?????01???1110?????????0??0??002??01???{12}?111?1010011101???1?0?11?1?2{12}00?00??0??????1??0??11???1??1????010??0?0??0???0?0?00???????0?1??0??????0101?2???????0??0??00??0?10???000???????????????0?????0?000??{01}??0?1???1???2???01?????????????????????0?????0?0?11?1??0000???2{23}??000??1??00?????01?1??????????1??????{01}??1?000??1?0??????0?01???????0?00??110?00??10??????1????00?10??0?????0
Zhouornis        ?0010??0????0?1???0?10?????0??0?0???1???0??20?1000?00?????010?00??????011{12}000?0{01}0??00000201??0120?101100?00?2??00??121{01}??{12}?????3??111?{23}1?2?1?02?120010?1?111003000?0{01}00?{01}{12}???{01}?2????1?????{12}??{123}12?210??21?011??0???111111110?02000{01}1030?00?01??0?{01}??3101?110113110?????10??3001?11?11?0?00??210??{01}0??0001???0{01}00000???11031211???00000?00?0??0111100{12}00210?{01}0?10?000211?111?211{01}1?1010011111?2?1?0?1{01}1{01}?{23}001000??00?0???00?0?0????10??1????0100?0??1?0??0??0??00100?0?001?11000??0010?????????00??0?000???0{12}????0?0?0?011???0?10?00?0???0100{012}0?0??0?1??01?102{01}?001????0???10??????0??0?0??????00??111??00000??{01}30100000{01}??0000?110101?000???00?10?000?{12}?210001001{01}0000???00??0001?1?0?0?1?0100001{01}10?0?0??{01}??0?101?0?00?00{01}00
Fortunguavis     ?????????????????????????????0????????????????????????????????????????01???????1?????0?0??1?????????0???????0???????{01}2{01}0?2?????3????1031?2?1?02?1200?????11100210??{01}100?????????????02??202{12}1{12}1102??2?2??0?10?????111111010?0?0001??????????????1?021?1??10103010?????100?30?1?12?11?1?00?0{12}{01}0??{01}??00?0??????????0??0???31?1?2????????????????111?????2?????????0??{12}11??21?211?1?1000011100???1?0?10?1?2001??0??0?????1???0??????1???1???102?2?0????0?????0??000?0????010100?0????10??????0?000??0??0????0????????????1??????????0?0???110?00?0????1???10??2?00???????????????????????????????0???110??0001?????10?00000?0000011?101??10??????1??00????220000001{01}0000???0????01????01??10?100?00?11?0????????1???????0?00?00
Dunhuangia       ????????????????????????????????????????????????????????????????????????????????????????????????????????????????????????????????????1?{123}1?2?1?02??210?0???111003000?1{01}?0?????????????????????????????????????????????????????????????????????????????????1?01?{123}?10??????????????????????00??1???????????????????????????????1???????????????????1???????????????????????121?211?1?10000{12}1011???????????????1??0??01????????0??????11??1?????1?0???????????????????????011??0??????010????????????????????????????????????????????????????1??????????????????{123}?????????????????????????????????????????????0?0??4?10?0001?00101011???110?0??{12}???1??00????{01}?000110100??????????????????????????????????????????????1??????0????
Yuanjiawaornis   ????????????????????????????????????????????????????????????????????????????????????????????????????????????????????2100?20????3????1?{123}1?211??2?120000?1?????0?00??0?1??121?11??10{01}200??202{12}1212?2?????????10???????1111110?0{23}0??0?????????????????2100?110113?10???011?00???????????0?00??1???1{01}???0?0????{01}???00???????????12????????????????11????????????????????111121??111??1???????1??2?1?0?110??2100??0??00?????????0?????10??1????0?02?0????1????????????????0?1?1?0?????0???0?21?0??00??0??00???0??????????0???????11?????0????1??10??0???1???10??2?????????????????????????????????????1?1??0000???12?10000?0000?0?010000??00????0??1??0011??2??001??1??????100????0???{01}???0??01?0{01}??1110?1?????????010?0????0??0?
Eoenantiornis    ?101?0?0???????????????????0??0?0???????0?????1?0??00??????????????????????????????00010202??0??0??1????????????????????0?0????3???1??{123}102?1?02??200?0???111003000?0000?0?2?????????02????2{12}131{23}?2??2?210???????????1?11??0?020001?03???1??1????{01}?????1??101?3?10?????????300??00?1100?00?0{01}0???00????0????{01}00???????11???{12}1????0?000?0??0????1110?{01}00???1????0?000{12}???111??1101?1010011010???1?0?11???3?00?00???0?0??????00?????11????????1?1????0?????????????????10?1?100?0????101????????0?????????????????0???00?1???????????????0?1?????0????1??0?0??21??00????????????????????????????0????1???00{01}0??01??1000001??0?00011000??0?0??????1????????200001??110???????0???0????????????100????10???????????0?110????0?00?
Huoshanornis     ???????0????????????????????????????????????????????????????????????????01??????????????????????????????????????????2????2?????3??????{123}1?2?1??2??200?0???????0{23}0{12}0?{01}1?0?????????????0?????{23}{12}?{123}????1????10???????????1111??0?0{23}00011?3???????1???{01}?????2??10??3?00??????0??{123}0?1?1{01}???????0?????????????0??????????0????????????????????????????1110??????0??????????{12}???1?????1{01}??10000{01}1??????1?0?11?1?3?01?00????????????0??????1???????????0????0??????????????????0?1??????????10?????????????????????????????????????????????0??????11?0???????1???10??2??????????????????????????????????????11???00???????10?0?0???0?0?????0????????????????????????0????1?0????????????????????????10???1?10???????????????0?????????
Grabauornis      ?1?????????????????????????0????????????????????????????0?0?????????????01?0?????????000?02???12????????????????????3???02?????3????1??1?201?02?1?10?0???11100?0?0??1???{01}22?1?0?????????????????????2?210??1????????1111?1{012}?0{23}00?01030?0{12}???????0??1??0??001?3?10???1?????3001?1{12}?110??00????0??00??0?0????0????00???11???2????????01{01}0??0????1110???????????????00{12}???111?21111?101001???????1?0?1??1?{23}?01?10???0?0??????00?????????????10{12}?0????1?????????????????1??{12}??????????101{01}????????????????????????????????????1??1?????????111?1?????0?1???1???2?0?00?????????????????????????????????11???000???1??10?0001??0?1??11?0?????????????????????0??001???{01}0???????0?0?????????????1100??0{01}1{01}???????????????0????0????
Jibeinia         ?????????????????????????????????????????????????????????????????????????2?0?????????0?0202??0?2????????????{02}???????3??????????3??????21???1??2??210?0???????01?????1?????????????????????????12?21???????????0????????{01}??{01}?0{23}00?{01}1?????0???????{01}?????0??10??3010?????????30?1?1{01}?1100?0?????????0??????????0????????????1?1?2???????????????111{01}0????????????????0?????{12}1?{12}?11??1010010??????1?0?10?00{23}?00??0???0????????0??????????????????0??????0????????????????0?1??0???????10??????????1??????????0????????????1??????1???0??????1100???????????????2??????????????????????????????????0?????????00???1??1????0???0?0???1?0???0????????1???????????0????0??????????????????????????1??????{01}{01}???????????0???0???????0?
Hebeiornis       ????????????0?????10?????????0????????0?????????0?????????0??0?????????012000?0{01}0??????0202???11????????????0???????31????????????1?1?{23}1?2?1??2??200?0???1?10031????{01}???0?1????????0????2????{123}12???1???10?1???????111???0?0?020001?????????1??0?0????0???10??2?10???????0?30?1??{12}????0?00???10???0???101????{01}0???0??011?3??1?????0?01???0?????1110????2?01?0?10???02???1{12}1?2?111?10?00110?????1?0?1010?3?010000?00????????010????????1????12?0???01????0??0??0???????0?1??0?10??0110??????0?0??????0???????????0?????????????10??0??????1001???????0???1???2??00?????0?????01?????????00??????2???1???0?000?????1000001??0?0?0?100?100??112?101?1???????1?001111?0?????????????00??{01}?{01}0???10?001?1{01}??????1??0?0{01}110?0????0??
Gobipipus        ?10???????????????0??????????00?????????????0???????????1???11???????????1?{01}1????????1?1????????????????????0?????????????????????????????11??2?0201?000?????0??????????????01??????????????????????2?{12}10??0???1?0????????????????103???????????0????????101?3?{12}0??????????????????????00???10?1{01}2??01?0???????0???????????????????2?????????1?100??0????????0??????{12}???1{01}?2111??1000?????????1???????????2??0??0{01}??????????0??00?10?1?????10??0???????00?1??????????0{01}{01}0??0??????1??0????????0??1??????0??0???????00????????1??1???????1??????0???????1???2{12}?0?0?????????????????????????????0??????????????????????10??0?0??101????10????0??1??00????{01}??000??1{01}??????????????????0?????0?????????????????????0??0????0????
Gobipteryx       ?1?????0??0????1??00?0?????010000???????????????0?????????0???????101?00110?0??10?1101?1????????????010?0???111??0??{2345}10?0?0??????????????20?102?1?{01}???0???????3?????????2222??02010???????????13??1????1???10110101111110000020001?03??00????1??1????0?????113?1????101????00???21???????00?10?1?2?10?1??0?0??0??0??11103???1??1?0?0120??????111{12}0??00?1?10???1?0??2???121??111???00??{12}?????1?1?01101??210??00??000???1??????????1??0110???????0??0?1??0?01??0??????10?????0?0????0?1011??????????11000?0??0???0???00?10???0100??0110??1??020????0?110?1???21{01}{01}0100010011?????120???00?0??????0???10??011????????0?00010?000001?0??????????0???0?0???212?00????10000?????000?0????00101110?00?01020?0????0???1??1?0?00?0???0
Nanantius        ?????????????????????????????????????????????????????????????????????????????????????????????????????????????????????????????????????????????????????????????????????????????????????????????????????????????00???1111???????????????????????????????????????????????????0?????????????????????????????????????????????????????????????????????????????????????????????????????????????????????0??????????????????????????????????????????????????101?????????????????????????????????????????????110?????????????????????????????????????????????????????????????????????????????????????????????????????????????????????????????????????????????????????????????????????????????10101?00???????????????????????????0?????0
Gurilynia        ????????????????????????????????????????????????????????????????????????????????????????????????????????????????????????????????????????????002????????????????????????????????????????????????????????????????????????????????????????????????????????????1????????????????????????????????????????????????????????????????????????????????????????????????????????????????1?????????????????????????????10???????????????????????????????????????????????????????????1111?1???????????????????????????????????????????????????????????????????????????????????????????????????????????????????????????????????????00?0???0??1??0011?0012201??1?0?????????????????????????????????????????????????????????????????????0????
Holbotia         ??????????????????????????????0?????????????????????????????????????0???01?1????0????0??20{12}???220?????????????????????????0?????????1????2?????????????????????????????????????????{12}??????????????????????0?1???????????100?0?0001?03???????????0??2????1?????0??????????0?01???1?11?????????0???0????1?????{01}0???????11??????2??????????0???????{012}0??0?????????0???1????1?????????????1{12}?????????0?10???3?0??0???????????????????????????????????????0?????0?0????????1??????????????????????0???????0???????????????????????1???1?20???01??????????1????0??????00?????????????????????00??????????11???0??????{12345}??0?0?????????????????????????????????????????????0??????0????????{01}?????11???0??0?11????????????0??0?1???????
Evgenavis        ??????????????????????????????????????????????????????????????????????????????????????????????????????????????????????????????????????????????????????????????????????????????????????????????????????????????????????110000?????1??????????????????????????????????????????1?0???????????????????????0?????????????2????????????????????????????????????????????????????????????????????????????111???3?????????????????????????????????????????????????????????????????????????????????????????????????????????????????????????0????????000?????????????????????????????????????????????????????????????????????????????????????????????????????????????????????????????????????????????000?0?011?0???????????????1???????
Enantiophoenix   ??????????????????????????????????????????????????????????????????????????????????????????????????????????????????????????????????????{123}??2?1?02??????0?????????????????????????????2??????????????????????????????????11000?0??0?1???????????????????0???10??3?0???????0???0???12?11??????????????????0??????????0??1????????2?????????????????1???????????????????????110?{12}1?????????????????????10?0?2{01}0??1????1???????????????????1????????????????????????????????1???????????????{01}??????????????????????????????????????0???0??????1?0????????????1???{123}?????????????????????????????????????????????????????0?0?01??00000?1??????????????????????????????????1??????????0?????????????0?00??1{012}???????????????0????0????
Parvavis         ????????????????????????????????????????????????????????????1?10???????????????????????????????????????????????????????????????3?????????????????200?0?????????????????????????????????????????????????1????????????????000?020001????????????????????{12}??????3?2??????????00?0?10?1?????????????{01}?????0??????????0????????????????????????????1??????????????????????????????11???????????????1?0?10?0?2?01?0????????????????????????1????????????1?????0??????????????1?10??????????????????????????????????????????????????????0?????1?1000??????????1???2???????????????????????????????????????????00????????????????????????00110?0??{12}???1??10????{01}??????????????????????????????????100??1?11??????1??????????????????
Monoenantiornis  ???????????????????????????0??0??????????????????0??????0??0??????????{01}?120?0??{01}?????0?0201??022??1?????????????????21?????????3???11?{23}1?2?1??2??200?0??????003{01}{01}0?11???{01}?1??????????????????{123}????10?????0?1{01}?0010?0?1??0?0?0{012}000{01}1131??1??1????0????0??110??3020???1??0??30?0?11?110??00????0???1????0?????0???????{012}11??111???1?????????0?????1{12}0??0??1???0????1?0{12}???111?2?11??100?1?0??????1?0???1??2?00??0??0?????????00??????1???????1{01}?0????????????0??????????1?1??0??0????10????????????????0???0????????1???????????1???0?????11000??1????????????2??00??????????????????????????????????11????000??1{45}?{12}000?01??0?001?100???0?0??1???1???????????000??1??0??????????00?1??0?????0?0???1?{12}1???????????00??0??0???1?1
chabuensis       ??????????????????????????????????????????????????????????????????????????????????????????????????????????????????????????????????????{23}1???1?02?1210?0????????{23}????????????????????????????????????????1???1??0?????1111??{01}?0200???????????????????{12}??????0??3?1??????????30???12?1?????0?????????????1????????????????????????????????????????1????????????????????????21?2?10??10100{01}1??????1?0?1??0?2?00?00??00????????1??????11??1???????0??????0?????????????????02?10??0????00???????????????00?0?????????????????????????????????1??????????????1???2??????????????????????????????????????1???????0?????1????01??0?????0?0??10????2???1????????2?00????1?0????????????????????????1?????????????????????????????????
Junornis         ?10????0???????????????????0??0??1??????????????0?????????????????????{01}00200????0????0?020{12}??112???0??????????????1?2????1?????3??101?{123}1?211?02?1200?0???111002000?0111?021???0????20???2122121{23}?21????1???1??0???101111000?0300011031??{12}??1????0?0{23}1?{12}?110103?10?????1?0?30?1?12?1100?00??{12}00???{01}??0?0?1???100??0???11?3?211????0?0??0?00????1100??00210??0??0??00?{12}11111?2?101?101001?110?{12}?1?0?11?0?3?010000?00?0??????0??????11??1???101?0????????????0?????????1101?100??????101??{12}??0??0????????0??????????????????????1??00????011100??00???1???1??02{01}000??????????????????????0??????0???111???000????5?1010?010?0?00?11000??0?????0??1????????22000110110????1??0???????????0???111???1?10??????0????01?10??1?00?00
Eocathayornis    ??0????0???????????????????0??0?????????0???0???0???0???0?0?????????????02000???0???000?20{12}??001????1?0?????{02}????{01}?????????????3??1?1?21??1?002?121000??01110020{01}0?110????????????????????????????????????????????????????????????103???1??1????0???0???11010{23}?00??????????????????????00??100???0??0???1????0???????1?????1?????0?0?????0??0?11{012}0??0?{12}1?110??????02{12}???11??11{01}1?1001011?01???????????????10?0???0????????0?????111??1?1?101?1????????????0??0?????????1?1000???0?10???????????????????????????0??????1??????0??1???????1??????0???????????2?0?0??????????????????1??????????0{01}??110???0??0??1{12345}01???00100000??10000110001220111?011?1{01}?120000111{01}0??????????????????????????????????????????0??????????001??
Houornis         ??0????0???????????????????{01}?0????????????????1?0?????????????????????{01}?02?0?????????0???0{12}?????????????????????????3???0{12}?????3??????{23}1??????2??2{01}0?0???1?100?0?0??{01}?0?220??1???????????????212?21?2?{12}????10?????101111110?0{12}00?1?????????11???0????00??????3?10???1010?????1?11????0?00???10???1????0????0??00????1???????1???????????????0?11{01}0???02????0?????????????????111?10000200?1?2?1?0?11???310???0?????0??????00???????????????{12}00?0??1?????????????????1??1?100??????101?{12}2?????01??1?0?00??0?????????0????????????00?0???11?00???????????????2{01}0?01????????????????????????????0??????????000?????1?????0??0???????00????????????????????210000101?0000????0???????????????110?001?10??????????????????0????00
aberransis       ???????0????????????????????????????????????????0???0????????????????????1?????????????0?01???{01}??????????????????????1????0????3??????{23}1?????02???00?0????01??????????????????????????????{123}???????1????????1???????????????????????????????1????{01}?????????0??3?{12}???????0?????????????????????0???0????????????0???????????????????????????????11{01}??????????0??????0??????1???111?10??????????????????????????0????????????0????????????????????????????????????????????1??????????0????????????????????????????0????????????????????????1??????????????1???{12}?????????????????????????????????0?????????0000??????????0???0?????????????????0?????????????00????1????????????????????????????????????????????0???????????????
'Cathayornis_yandica' ?102???0???????????????????0??0??1??1??0??????0?00??????????????????????12?00???0????00020{12}??0??????????????2???????3????2?????3??1???210201?02?120000??11111030{01}0?010???22?11??????02????{012}??{123}???2{01}?2?21??110?0?????11111?0?0?0??01031??{12}??11???0?0310??11?1?3110???11100???????0??????00??200?1{01}1??0???1???10?0?????11???1?1???0???0????0???11110?{01}0020?1?0?????0??11??11?2111101000010101?2?1?0?1????{23}1010?00?00?0???1??0????1111??1?1??0110?0?1?10?????0??????????001?10000??0010???2??????0??100000??0?????0???0?????????0??0??1?1??1??????0?0?1???1??02{01}0?01?????????????????????0???????0??111??000?0??{12}??10?0001??000??110001100010201?10?01??2?210000011{01}0000????0???00??1?0?00?0???0????{12}????????????01??0????0????
Sinornis         ????1???????????????????????????????????????????????????0?0????????????????????????????????????????????????????????????0?200???31????????2????{12}??????0??01??003000?0000?{01}{12}??11??10{01}202??201{12}1112121???210??1????????1111??0?0{23}0000????????????????03??{12}?11???3?20?????100?3001?1{01}????1?00??1???1??????0????????1?0???1?????111???0????????????1?{01}?????????????????????11??????11?1000010?01???1?0?1010?220??10??0???????0?0??????????1?????11?0??11??????????????????0????0???0??010?{01}?2100?00???????0??????????????0?????1?0???0?21???010??0??????????10??2???0????????1??????????????????????021?1???00????????0?0????????????????????????????????????10100111{01}0000?100?????????????????10???1011?0?????????00110?????0?0?
Linyiornis       ?00????0?????????????0?????0??????????????????1??1??0???????0?10??????0??????????????000?????0??0?0?????????2???????2????2?0???3??10??{123}1?2?1?02?1210?0?1010100?0?0?00?0?1222110?111211???03?121{12}?2?02????0?10?0???101111000?0??001102???{01}?????1?{01}????0???101130{12}0???01100?30?1?1{12}??????001?11??1{01}???0?0?0??0?0?000??0???????12????????0??0????11{01}0??00?1?110???????{12}???111?21111?1010020??0?2?1?0111?0?22000?0??00?0??010?0?0???111??1?0??010???001?0????????0???????1010?0?????0?101{01}{01}2?00?0?0??0?00????0?????0???0101?????01??0020???010000??????????100?210?0?????0???????????????????????0003111??000????????000001000000?1100??1??0102?00101??10{01}1?200?0001{01}?000?1000?0??0????010?100?0?00?011???1???????10?00?0100?0?1
Gracilornis      ?1?????????????????????????0????????????0??20????????????????????????????2??0???0??????0???????????1???{01}????{02}???????{34}0?0?2?????3???01?2??2?1?02??200?0???1?10030?{01}??{01}???{01}2?????21?020???{012}????{123}0{12}?21????1?0?12?0???011111000?02000{12}113???{01}???????0?0{123}?01??10??3?00?????10??30???12????0?00????0?1{01}?????0??????????0??111????112???0?0??0???????1100???02?01?0??0????{12}???12??2?1{01}1?10??010??0???1?0?1101?3{01}01?00???1????????0???????0??1?????2????????1????????????????0?1??0??0?00?10???{12}000??0???1??0???????????????0????????????0?????01?01?????0?????1???2?0?00??????????????????????0?????00???11???00?0??1???0?0?01??0?0?????0??10?0102???11???0??1?20001?01?0000???0??0?10????0?0??0010???0?10??????1??????110?00???000
Alethoalaornis   ???????????????????????????{01}?1??????????????????????????????1???????????12?0?????????0??????????????????????2??????????????????3??????{123}1?2?1?02??200?0???1?1?03?????0?????????????????????????????1????????????????????{23}????0{12}?00???????????????0????????101?2?{01}0?????????{23}??1?0??11???00????0?????????????????????????????1?????0???????0????111???0??1?1?0???????????1?1?2?1????01?{01}{12}0??????1?{01}?10?1?2?01??0????????????0??????????????????????????????????????????1?1?10????????0????????????????????????????????????????????????????1??0???????1???????2???00????????????????????????????0{02}?????????0????????0?0?01??0?????????????0???1??1??????????1?0???1???????????????????????????0?????11???????????1???0?????????
Cuspirostrisornis ?????????????????????{01}?????{01}?0????????????????????????????????????????{01}?01???????????00??0{12}?????????????????????????{234}2?????????3??????{23}10????????200?0????11?????????????????1???????????????{123}1{12}?21????????1??1?????1?11??{01}?0{23}0?0{01}??????????????{01}????????????3?0??????????30?????????????????????1????0??????????0???????????????????????0????1?1??????????0??????0??????????111?10?0?????????1?0?11???{23}?0{12}??0??0?????????????????0???????????????1?0??????????????????{01}?10???????1??????????????0?0?????????????????????????????0??????1?0{01}0??????????1???220?0?????????????????????????????0{02}?????????0?01?????????????????????1?????0???0??1???????????0????1???????????????????{01}?{01}???0100??1??{01}???????????????????????0?
Dapingfangornis  ???????0????????????????????????0????????1??????0???0?????????????????0002000???0????000?01?????0???????????2???????{345}??????????3????1?{23}1?2?1?02??200?0???11100{23}?????0?????????????????????{23}{12}??????1????????1??????1?1111??0?02000{01}?03??????1????0?0??????10??20{12}0??????0??30?1??2?110??00????0???0??????1???1????0??111?3??1???????1??0??0???11110????2?0??0??0???0????02??2?101?100?010??????1?0?11?1?{23}?000?00???????????0???????1??????????0?0????0?????0??????????001?????????010????????????????00???????????????????????????0????0?1100??0???????????03?0?0??????????????????????0??????00?????????000??0??10?0?00??0?0???1?0???0?010{12}?1?1??????????01011?1?0?????????????????{01}?0???1?0?????{12}{01}??????0????101?0??0???0?0
Largirostrornis  ???????????????????0?????????0?????????????????????????????????????????00{01}???????????00??0{12}???11????????????{02}?????????????????????????210????02??200?0????11?????????????????1????????????{123}????{23}??1?????????????????1?11??0??????{01}??????????????{01}??{123}?????????3?{12}???????0?????????????????????????1????0?????0????????????????????????????0?????11???0?????????????0?{01}????????10????0??????????1?0?11???3?00??0???????????????????????1?????????0???????????????????????{12}?10???????????????????0??1??0????????????????????????????0??????1?0{01}???????????1???2?0?0??????????????????????????????0??????????01????????????????????????????????0??1??????????1????????0????????????????{01}?{12}???1?0?????{01}{01}???????????????0?????????
Longchengornis   ????????????????????????????????????????????????????????????????????????????????????????????????????????????{02}???????{345}??????????3??????2??2?1?02??201?0????0100{012}??????????{12}???1?????2{01}???2?3?1212?21????????1????????1?11??{01}?0??00{01}?????????????????{23}?????10??3?{12}0???????0???????2??????00??????????????????????????????????1??????????????????11???????????0???????????121?21111?100??{01}???????1?0?11?1?{23}?01??0???1???????????????11????????1?????????????????0???????0????0???????1??????????0??????0???????????????????????????????????1??????????????00??1?????????????????????????????????00????1????0????????0?0?01?00?1??10?1???0????????1?????????1000???1??????????????????????????????????????????????00?10?????????
Microenantiornis ?????????????????????????????????????????????????????????????????????????{12}?0???{01}????????????????????????????0??????????????????3??????{123}1?2?1??2??200?0??????00{23}?????{01}??????????????????????????????????????1????????1111??0?0{23}00?11??????0??????{01}?0??????10??3?1??????????30?1?12??????0??????????????0??????????0??????3?????????????????1???1110?????????0???????????111?2?111??001120??????1?0?1??0?{23}?0{01}?00????????????0??00???????????1??1???????????????0???????101??0???????10?????????????????????????????????????????????0??????1100???????00??????21???1?????????????????????????????0????1????00???{12}??{01}0?0?00??0?0???0?0?1?0????{12}???111????2????00???1??????????????????????????10???1?{01}{01}??????1?????0?10?????????
Piscivorenantiornis ???????0???????0???010?????{01}?0????????????????1?00??????0???0?00??????{01}0?2000????????00?20????12??0???0??1??201??{01}??{23}1?0??0???????1???210211?02?120000???10100?00??0?0??122??1?2???20?200?2{12}011101?02???????0???????111101{012}?0?0??1??????????????{01}?01102??10??3?10???0?1?0???0????????1?00???10?1{01}0??0?0?1??{01}{01}??0??10?????1??12??????????00???1?110????????1???????0221?111??1111?1010???11??101?0?110??2{12}01010??00?????1???0??????0??1????01?10????????0??0??0???????101?1001???001???????0??00??0???0???1?????000????????1??1????????0?1??1??00????10?10??210?00????0??????????????0?0??????00??110???0?00????01000?01??00??????00??00010{12}0??10?0???2?2201011?1{01}?111?1??0??000???10???????00???011?????????0?00110????00?0?
Pterygornis      ?10????0???????????????????0?????1????000??20???0??00???0?00????????1??0{01}{12}000??{01}?????00020{12}????2????????????201????030{01}1?20????3??111?{23}1021??02??2{01}0?0?1?11100300??0?0??112??1??111{12}?1??{012}0{23}??11{23}?2?02?210?011???????1111110?0{12}0?01103???{12}???11??1??30?{01}?1?0??30{12}0???1?10?0300??12?1????00??210?1{01}0????0?1??{01}10?000???11?????12?????0120{01}00??011110??0?210?0???0????2?1?111?{12}111101000?1?11??2?1?0?1111?3001010{01}?00?0??010??0???1??0??1?1?10{12}1{01}?00???1???????10???????001?10000?10?1????{12}?00??00??1??00???0?????0????0?????1?0???0?????0?1??0?????01?10010?02{01}0?00????????????????00?0?0??????0???111??00000??04010{01}0?01??00000?1?00100001010{01}0101000000220{01}001?1{01}0111?001?????0100???{01}?10??0000{01}010?1????0?00?00110????0000?
Dalingheornis    ??????????????????????????????0??????????????????????????????????????????2??????0????0?0???????????0????????0???????3????????{12}{01}{23}????1??1?1?1??2??20000??0???00??????{01}???111??0?2??????????2???12?2{01}????1??????0????????{123}000?0{23}000{01}103???0???1???0?02???0110??3?10???0?????{123}??1????11???00?????????????0????????0???????????1?2???0?????????????100????2101?0????????11?021?2?10101?10{123}??????1?1?0?1000?3?00?00???0?0??????????????1??1????0?0??0?????????????????????1?0?00??????01?1????????0?????????????????0?????????????1???0??????110{01}0????0?????0???2???0??????????????????????????????0?2??1??????????2??0?0??1??0?????0?1???0?????0??1???????????00?001??????????0?0????????????0???????11??1???????????10?0?????0?
GMV2158          ????????????????????????????????????????????????0????????1??????????????01?0???20??100?0201??02{01}???01?0???1???????1?1?????0?????????1?{123}??211??2?1200?0???1??10?????????????????????212??20{12}?1{12}12?2??2?210?01??0?????????00{012}?020?011????????111??{01}?02??0?1101131{01}???????00?10??????11?0?00????????{01}?00?0?0???1????0??????31?????1?0???????0???1?11?????21?110?????0??{12}10121?21101?100??????????1001100??2?00?00??01????????0??????11??1???????0??????0????????????????{01}00?100?1????10??????0?00??????00??0????????????????????1??????????1??0??0????1?1?10??2???0???????????????????????????????031?????1?0????{234}??0100??????00?10??0??0?????0??1??00????0??001??1{01}?????1?????????0??????001??0??1?21?????????0?00?10????0??0?
GMV2159          ????????????????????????????????????1??????2?2??0?????????????????????{01}?11??0???0????????01???2?????????0????{02}???????????{12}?????3????1?{123}??2????2??200?0???????0?000??0?0???????????????????????1???10{12}??1??0???0???????????{012}?02000?1?3??????1????0?0???0?1?0??3?0{01}?????????10???0??110???0???00???0????0?0????????0???11?3????????0????????????1100????210110??????0{12}???1?????11??10??0?1?00???1?0?1??0?2?000000?0??0??????0???????1???????02?0????1???????0??000?????1?1?10?11????10????????????1??????????????0???????????????????????01?????????1????????2??00????????????????????????????????{23}??1??0?0?????{12345}??000?01??0?0?????0?110????2???1?????????2?0??0?1?0????????????0?????????????0??1?????????0??0?00?10??????0??
Liaoxiornis      ?????????????????????????????????1??????????????0????????1??????????????00000????????0???0{12}???11???0??????1??0??????1????1?????3??????{23}??2?1??2??200?0???1??00??????{01}???0{12}2??10??????????????{123}????1????1??????????????????0?020??{01}103??0????????0?0??0{01}??101?3?1????01?0??????????11???00????0???1??0??????0??00???????????1?????0???????0????11{01}0????210?10??????0{12}???121?11111?1001???????1?1?0?10???3?01?00??0??0??????????????1???????0?00????????????0??0???????101?000?????01?10??????????????0??????????0?????????????0??????????1??????????????0???2??0?????????????????????????????????2?0???010?1??1???010?00??0?0???0?0??10????00??1??00??{01}?2??0011?100????????00?????????????1????????{01}?????????0?01??0?????????
Avisaurus        ??????????????????????????????????????????????????????????????????????????????????????????????????????????????????????????????????????????????????????????????????????????????????????????????????????????????????????110101?????1??????????????????????????????????????????0?????????????????????????0?????????????1????????????????????????????????????????????????????????????????????????????110???2?????????????????????????????????????????????????????????????????????????????????????????????????????????????????????????0????????020??????????????????????????????????????????????????????????????????????????????????????????????????????????????????????????????????????????????0000?01110???????????????0???????
Gettyia          ??????????????????????????????????????????????????????????????????????????????????????????????????????????????????????????????????????????????????????????????????????????????????????????????????????????????????????13110??????1????????????????????????????????????????????????????????????????????0?????????????1?????????????????????????????????????????????????????????????????????????????10???2?????????????????????????????????????????????????????????????????????????????????????????????????????????????????????????0????????010??????????????????????????????????????????????????????????????????????????????????????????????????????????????????????????????????????????????00?0?{01}1{01}10???????????????1???????
Mirarce          ????????????????????????????????????????????????????????????????????????????????????????????????????010???0????0???0???????????3??????3??2??002??1101????1?1????????????????1???1????????????{23}???{01}?02?21?011??0???1?111111010??0?1?????????????????21????1?1?30???????????2000?12?1?????????????0?????0?1????????0??1????????????????????????111???????????????????211?1????11?1??????{01}????????00110?1?2?0101??????????????????1?1???????????0??0??0?????????0????0??11101100?10????????11????111110?????1?????????????????1?????0?????111000??0???1???1??????????????????????????????????????2??111????0?{01}????0{01}00000?00?100111?001001010201010000????{01}?0???????0?11??0?????00110???0?????0000?010?0????0????101?0?10?0???0
Soroavisaurus    ?????????????????????????????????????????????????????????????????????????????????????????????????????????????????????????????????????????????????????????????????????????????????????????????????????????????00???11111100010?0??1???????????????????????????????????????1??1??1??????????????????????0?????????????1??????????????????????????????????????????????????????????????????????????0?1100??2?0??0?????????????????????????????????????110?????????????????????????????????????????????100????????????????????????????0????????010?????????????????????????????????????????????????????????????????????????????????????????????????????????????????????????????????????00000000?00101021?1???????????????00?????0
Neuquenornis     ??????????????0????????????????????????????????????01???????10??????????????????????????????????????????????????????????????????????1?3101?1?02??20?00?1?11110????????????????????????????????????????21??1???0????????10100020?00????????0?1?0???03?????101?3?1??????????30???1{01}??????0???21???0????000???????????????????????????????????????1?????????????1??????{01}??121???111?1000?1???????1?011001?3?0{01}?00??01??????????0????10??1????????????1????01?????00?????0?{12}???0?10???1??????????????????????????????????????????????1??????1?00???????1???1???3?????????????????????????????????0???111??????1??1???0??001??00?0011?????0?????0??10??1?1{01}?2?0001??10?????????????0?1???????????0??1010?????????????????0???????
Intiornis        ??????????????????????????????????????????????????????????????????????????????????????????????????????????????????????????????????????????????????????????????????????????????????????????????????????????????????11?111010?030?00???????????????????????????????????????????0?11?????????????????????0???????????????????????????????????????????????????????????????????????????????????????????100??3?0??0????????????????????????????????????????????????????????????????????????????????????????????????????????????????????0???????000?????????????????????????????????????????????????????????????????????????????????????????????????????????????????????????????????????????0?????0?10??11??????????????????0?????0
'Enantiornis_pectoral_wing_only ??????????????????????????????????????????????????????????????????????????????????????????????????????????????????????????????????????????01102?11000011?11100????????????????????????????????????????????????????????????????????????????????????????????010??2???????????????????????0???21???????0???1??????????????????????????????????????1????????????????????????11?2111111000?????????????????????2?????00?????????????11101011101?2??????????????????????????110100?101??1??????????????????????????????????????????0?????????????????????????1???2????????????????????????????????????????????????????????001000000010000110101120??0????11{01}12100011010?????????????????????????????????????????0????????????0????
'Elbretornis_holotype_only' ???????????????????????????????????????????????????????????????????????????????????????????????????????????????????????????????????????????11?2??20000?1??????????????????????????????????????????????????????????????????????????????????????????????????0????{01}????????????????????????????????????????0??????????????????????????????????????1?????????????????????????0???1????????????????????????????10?????????????????????1?1???????????????????????????????????10110000????????????????????????????????????????????????????????????????????????????{012}?????????????????????????????????????????????????????????01??0000????00100101221101100010??2????????????????????????????????????????????????????????????????????
'Martinavis_cruzyensis' ?????????????????????????????????????????????????????????????????????????????????????????????????????????????????????????????????????????????????2100???????????????????????????????????????????????????????????????????????????????????????????????????????????????????????????????????????????????????1????????????????????????????????????????????????????????????????????1????????????????????????????20???????????????????????????????????????????????????????????1?1000?100????????????????????????????????????????????????????????????????????????????????????????????????????????????????????????????????????????????????001101011{12}01010100?????????????????????????????????????????????????????????????????????????
vincei           ?????????????????????????????????????????????????????????????????????????????????????????????????????????????????????????????????????????????????2000???????????????????????????????????????????????????????????????????????????????????????????????????????????????????????????????????????????????????1????????????????????????????????????????????????????????????????????1????????????????????????????20???????????????????????????????????????????????????????????1010010?00????????????????????????????????????????????????????????????????????????????????????????????????????????????????????????????????????????????????001001010201011100?????????????????????????????????????????????????????????????????????????
saltariensis     ?????????????????????????????????????????????????????????????????????????????????????????????????????????????????????????????????????????????????2000???????????????????????????????????????????????????????????????????????????????????????????????????????????????????????????????????????????????????1????????????????????????????????????????????????????????????????????1????????????????????????????20???????????????????????????????????????????????????????????101000??01????????????????????????????????????????????????????????????????????????????????????????????????????????????????????????????????????????????????001001012101110000?????????????????????????????????????????????????????????????????????????
minor            ?????????????????????????????????????????????????????????????????????????????????????????????????????????????????????????????????????????????????2000????????????????????????????????????????????????????????????????????????????????????????????????????????????????????????????????????????????????????????????????????????????????????????????????????????????????????????1?????????????????????????????????????????????????????????????????????????????????????????10110??0??????????????????????????????????????????????????????????????????????????????????????????????????????????????????????????????????????????????????001?010122?????????????????????????????????????????????????????????????????????????????????
whetstonei       ?????????????????????????????????????????????????????????????????????????????????????????????????????????????????????????????????????????????????2010????????????????????????????????????????????????????????????????????????????????????????????????????????????????????????????????????????????????????????????????????????????????????????????????????????????????????????1?????????????????????????????????????????????????????????????????????????????????????????10100??0??????????????????????????????????????????????????????????????????????????????????????????????????????????????????????????????????????????????????0?1?0001210????????????????????????????????????????????????????????????????????????????????
Cratoavis        1??????????????????????????????????????????20???0??????????????????????????????????????0??{12}????????????????????????????????????3????1?????11??2?121010?????100?0?2??{01}?0????2?0??1????????????2????{01}02?2????????????????000000300011????0???1???????31?0???0??3?{01}0?????????20???10?11????0??21???0?????1??????0?10??????????1?????????????????1111??????1???0???????21{01}?????21111?1000011????????0?1001?2?00?10??0??0??????0????1????????????0??????????????????????????1?00??0????10??????????0??????????0?????0?????????????????0???????102????????11?0???2???0??????????????????????????????????01???00???????????001??0?00?0?01?1???????0??1?????1??2??0????1{01}0???????????00????????????00??1?{01}0?????????????????????????
Qiliania         ???????????????????????????????????????????????????????????????????????????????????????????????????????????????????????????????????????????????????????????????????????????{12}?1?21??201??201?1{23}13?0{01}???21??01?10010111111??0?020001????????????????????????????0???????10003001?1{12}????0?????????1??????0????????0?0??1????????2?1??????????????????????????????????????????????????????????????10011100?3{01}0????????1???????????????????????????????110????????????????????????????????{01}{01}??00??0??1?0000000??0????????????0???0??????????0????????????????0?????????????????????????????????????????????????????????????????????????????????????????????????????????111?10?????0110?10100000?00?01?{12}{01}??????1???????????00???00
Feitianius       ???????????????????????????????????????????????????????????????????????????????????????????????????????????????????0??0??2?????30???????????????????????????????????????????????111221??202{12}1111020????1?0?1????????1111000?020011????????????????021?0???????????????100?3011?12?1100????????????????0??????????0??1???????1?????????????????1?????????????????????211???????????????????????100?1111?310????????1?????0?????????????????????????1?0???????????????1??????????????????2100??0??????0???????????????0???????0????010???1?100???0????????0????????????????????????????????????????1?10?0?00????????????????????????????????????????????????????????000?10?????0?????????0??100001010??????0??????????0?????0?
'CAGS_IG_02_0901' ???????????????????????????????????????????????????????????????????????????????????????????????????????????????????????????????????????????1?02??20000??01?10030?0?11?0???????????????????????????????????????????????????????????????????????????????????01???10??????????????????????01??{12}????????0??????????????????????1???????????????????1????????????????????????11???111?100001???1???????????????1??0???0????????0??????????????101??????????????????????????11?10??????010?????????????????????????????????????????1?????????????????????????1???2??????????????????????????????????????????????????????????1??0?0???0??01?010???0??????????1?20001101?0??????????????????????????????????????????????????????????
'CAGS_IG_04_CM_007' ????????????????????????????????????????????????????????????????????????????????????????????????????????????????????????????????????????????????????????????????????????????????1????????0???{123}1{01}1211??{12}???11????????111100{01}?0300?{01}????????????????????????????0???????10?03011?100???0??????????{01}?????0??????????0???????????2????????????????????????????????????????????????????????????????1?0?10?0?2?0??1??????????????????????????????????00???0??????????????????????????????????{12}??0??00??1?10????1?????????????????????????0?????1?20??????????????????????????????????????????????????????????????????????????????????????????????????????????????????????1??????????0?01?????11?100????11?0?????????????????????0?
'CAGS_IG_04_CM_023' ??????????????????????????????????????????????????????????????????????????????????????????????????????????????????????????????????????????????????{01}??0?0?11100{23}000?{01}000????????????????????????????????????????????????????????????????????????????????????????10??????????????????????00??2????????????1??????????????????1?????????????????????????????????????????????????111?1000010?00???????????????{12}0????0?????????0??????????1????0{12}?????0??????????????????????????0?010?10???????????????????????????????????????????????????????????????????1???{123}????????????????????????????????????????????????????????????????????????????????10111????21??0001101?0??????????????????????????????????????????????????????????
Boluochia        ??????????????????????????????0??????????????????????????????????????????????????????01?????????????????????????????????????????????1?{12}1?????????????????????????????????????1?????21???2?110{123}1{012}?2???????????????????11?010?0?0001?13???{12}???????{01}?????????????????????1?0??0????2????1???????0??{01}{12}????1?????0??0?0???????????2???????????1????1?{012}0????????????????0?????????????????????????????0?111??3?0??1????????????????????????????????1?0??????????0???????????????????????????????0?00??????????0??????????????????????????????01??00???????????0???????????????????????????????????????????????0?{01}???{123}?{01}????????????????????????????????????????????????????????????????????0?????00000?11???????????????????????0?
Longipteryx      ??0????0???????????????????01?0?????????00?00???0???????010???????????0?12000??{01}0????001{12}0?0002?0??0010?0?0?2??????03????2?????3???11021?201?02?1210?0???1??002000?0000??????1021??212??2012?311?21?2?210??10?0???????1?000?010001103??02??1?1??0?0110{12}?110103010???010?0?30?1?02?1?00?00??2?00101?00?0????000?000??111?31?111???1?0100??0????1100??00??00101?0???0211?111?21111?1010010111?1?1?0?10?0?2200?10??00?0?0?1??0??????11??1????0100?1?0??0?????0??0???????001?100?00?0?10100???0??0??????000????????00??00??????0?0??00?0????1100??0??0?1???100?21?111????????10???????1????0??????0?{012}0110000000??130101000100000??1000?1000???20?11??00??0?{01}??000101{01}0????1?0??000010????{01}???1100000?10?0????1??0110010????00000
Shengjingornis   ???????0??????????????????????0?????????0???????0???????????????????????02?01????????0?1?0???0??????????????????????3????2?????3????1?21?2???02??210?0???101?0200???{01}??????????????20???2?1{12}?212?2?01?{12}10?11??0?????1111?00?02000{01}1?{23}???????????0????00?110??3?10?????0?0?30?1?1{12}????0?00????0??{01}1????0?1????????0?????????1120??????????0????11{01}0???????010??????0????111???11??101?0{01}111????1?0?1??1?3{01}00000??00?0??????0???????1??1????0??0???????????????????????0?2??0??????010??????0??0??11?????????????0?????????????1???010????1000???????????10??2??00?????????1???????????????????00???1????0000??{12}4?1000?00??0?0?????0?1?0?0??{12}??01?0????????0001??1?0000???0?????????????????10?????11?????????0?00?10?0?????0?
Shanweiniao      ???????0???????????????????01?0??1??????????????????????????????????????02000??10????0?1?0?????????0????????2????????1?????????3??101?{123}1?2?1?02??210?0????????{23}?????2????????1?21????????????{123}????102???????????????1111000?020001103???????1???0???????1101?3?10?????????30?1?01?11????0????0???1????0????????1?0??1?1?3??????????{12}??????????1100????2?00????0???0{12}???111?2111??????011??????1?0?10???2?000??0??0????????1??????1???????????1?0?1000?????1??????????001??00???????0??????????0??0?100???1????0??????????????1???0????001001???????????1??02{01}0?01???????????????????????????1???????????00???{01}{12345}?10?0?00??0?0???000?????0??????1??????????????????0000?????????000??0?0???010?00??01???????????00?10?0??0?0??
Longirostravis   1??????????????????????????01?0?????????????????????????0?00????????????02?{01}?????????01120???0??????????????2???????2????2?????3????1?21?2?1?02??200?0????11?02??????????{12}{12}2???????22???20{23}?0?13?2??2?2????10?0?????1111?00?030??{01}103???{12}???????0?0??0??1101?30{01}????011?0?????????1100?00????0??{01}1?????????0{01}0??0?????1?3????2???????????0????1100??0??0?0????0???0????121?21111?100?0{12}???????1?0?11???3?0{01}??0?????0??????1??????????1???1?0?2?0??1???????1??????????0?1?1????????1010???????????1?0????????????????????????????0??0??0?1??????????1???1???2{01}0?01????????????????01?0?1?????100????????000???13?10?0000??0?01??00001?000??{12}0??1?1??????2?0001??1{01}0000????0?0?0???2????????10?00?{01}?1?0??????????0?10????0????
Rapaxavis        ??0????????????????????????01?0???????0?????????0???????0?00??????????{01}102000??{01}0??1?01120??????0??0??0?????????????21?0?200???3????1?{23}1?2????2??200?0??????002?????????022??1?2??220???20111213?210???10??1??001011?1??000?020001113???2??11???0??3102?1101?3?20???01?01?30?1?02????0?001?{012}10?1{01}1?0??0?????00?0?0??2?1031?112?1?0?1120??0????1100??0??00010??0?0?0211?111???111?100{01}011????2?1?0?1010?3{12}01010??00?0??????10?????00??1?????001?0?0??0?????0??????????0?1??1?0?????10?{01}0???0000??1???0?0????????0???0?0???????0?000{01}0???01001???1???????10??2???01??????????????????????0?????????111??00000??1301000?00??000????00?100????1?111??????11???001001?0???00?0??????????0?00???10?000?10??????0?00?00010??1???000
Halimornis       ????????????????????????????????????????????????????????????????????????????????????????????????????????????????0??????????????3??????????1??0??0?????????????????????????????????????????????????????????1????????????????????????????????????????2???????1?30?????????????????????????????????????0?????????????????????????????????????????1??????????????????????1??01???????????????????????????????????????0??????0??????1???????????????????????????????????????{12}011??????????????????????????????????????????????????1???????????????????????????????????????????????????????????????????111????0???????????0??????????000010???1120??????????????????????????????????0100??????????????????????????????????????????
Flexomornis      ??????????????????????????????????????????????????????????????????????????????????????????????????????????????????????????????????????????0??0??0????????101??????????????????????????????????????????????????0????????????????????????????????????????????1?????????????1??????????????????????????0???????????????????????????????????????????????????????????????????21?2???1???00??????????0?????????????????1??????????????1?????????????????100?????????????????1???????????1???????????????100????????????????????????1??????????????????????????????????????????????????????????????????????????????????????0??????????10?????????????????????????0?????1???????????????????????????????????????????????????????????
Alexornis        ??????????????????????????????????????????????????????????????????????????????????????????????????????????????????????????????????????????11002?0????{01}?1??????????????????????????????????????????????????0???1????????????????????????????????????????????1031??????????0??????????????????????????1???1???????????????????????????????????????????????????????????????0???1??????????????????0??????????10?????0?????????????????00??????????0????1???????????????????????0??11????????????????????????????????????????????1??????????????????????????????????????????????????????????????????????????????????????0??????0??1?????????????101100011?????????????????????????00?1????????????????????????1????????????0????
Xiangornis       ??????????????????????????????????????????????????????????????????????????????????????????????????????????????????????????????????????0??2???02??2{01}0?????111?0???????????????????????????????????????????????????????????????????????????????????????????10????00??????????????????????00??11??????????????????????????????????????????????????1???????????????????????1????11?10?00?????????????????????????0??0????????????????1???????????????????????????????????0?1??0???????1?????????????????????????????????????????????????????1??????????????1?????????????????????????????????????????????????????????0?0?01??1?1??1??1??10?0?????????????????10001?1??????????????????????????????????????????????00?10????0????
Eoalulavis       ????????????????????????????????????????????????????????????????????????????????????????????????????????0???001????1??????????????10??2012?1?02?121010?1???0?0300??0{01}???021??1??????????????????????2?2?0??????????????????????????????????????????21????10103?10?????????????????11????0??????10???0???0??{01}???0???????????1?????????????????1?1???????????????????21??111?2110??1000010?0??1?????????????00?1??00?????1??0??????1??????????02???????????????0????{01}{01}?012?10000????1??{01}??????????????????????????????0????????1??????????1??????{01}???1???????2??????????????????????????????????0?3?1100????1??1?10010001??000001001011010102010110001?112?00????1?1???????01???????????????????????????????????00?10????0????
Liaoningornis    ????????????????????????????????????????????????????????????????????????????????????????????????????????????????????????????????????1?30?2????{12}??????0??????????????????????????????????????????????2????0?1??000????112010?02000{01}??????????????????????1????{23}01??????????30?1?01?1?????????????{01}?????0??????????0??1??????????1???????????????1??????????????????????????????????????????????1?0?1001?2?00?0?????????????????????1??????????2?0??1????????????????????????0??????????????????0??1??0?0?01???????????????????????0??????1100?????????????????????????????????????????????????????????????00??1{12345}000???????0???????0????????????1??????{01}?????????1???????????????????{01}?2???1?00??1211?0????1???????????0?????0
Vorona           ???????????????????????????????????????????????????????????????????????????????????????????????????????????????????????????????????????????????????????????????????????????????????????????????????12?0100111000000111121101020??1????????????????????????????0??????????1??0?0?????????????????0?????0?????????????2??????????1??????????????????????????????????????????????????????????????100010???2???????????????????????????????????????10?100?????????????????????????????????????????001110000001?0?????????????????????0????????010?????????????????????????????????????????????????????????????????????????????????????????????????????????????????????????????????01101010110100010?100?0???????????????000????0
Mystiornis       ??????????????????????????????????????????????????????????????????????????????????????????????????????????????????????????????????????????????????????????????????????????????????????????????????????????????????????1301000{23}0??0??????????????????????????????????????????1?????????????????????????0?????????????2????????????????????????????????????????????????????????????????????????????111???3?????????????????????????????????????????????????????????????????????????????????????????????????????????????????????????0????????000??????????????????????????????????????????????????????????????????????????????????????????????????????????????????????????????????????????????00?0?{12}1101???????????????0???????
Lectavis         ???????????????????????????????????????????????????????????????????????????????????????????????????????????????????????????????????????????????????????????????????????????????????????????????????????????1?000??111111??00?????0??????????????????????????????????????????1???????????????????????????????????????2??????????1?????????????????????????????????????????????????????????????????111???3??????????1???????????????????????????????011?????????????????????????????????????????????110???0????????????????????????0????????????????????????????????????????????????????????????????????????????????????????????????????????????????????????????????????????????????10000?10?1100??{01}0??????????????????00????0
Hollanda         ?????????????????????????????????????????????????????????????????????????????????????????????????????????????????????????????????????????????????????????????????????????????????????????????????????????1111110001111110100020??0???????????????????????????????????????0??0???????????????????????????????????????2??????????1???????????????????????????????????????????????????????????????0?1110??3?0??1?????1????????????????????????????0??010?????????????????????????????????????????????000?0????0?????????????????????0????????021?????????????????????????????????????????????????????????????????????????????????????????????????????????????????????????????????101010120010?11001000?0???????????????001????0
Aberratiodontus  ???????0??????????????????????????????????????????????????????????????{01}0010{01}??0?0????0?0?{12}{01}??011???101?????????????????????????3??????{123}1?001?02??200?0??????????????????112??1????????????????12?21????????1???????????1????0{12}00?010{23}0??2???????0?0?????110??3?{01}????0100??30?1??{12}?1??0???????0?1?0????0????{01}{01}??0?0????1???1?1????????????????11?10????2?00?0??????02???121?{12}111???00???1????1?1?0?1????{23}200?001?01????????00????????????????10?0??????????00?????????100??0????????0??{12}1?????01??1???????02????0??????????????????10????10?0??0??1??0??0??02?0?01??????????????????????????????????1????000??1{12345}?0010???????????1?1???0?0??????0??????????00????1??00?????????0???????????110?????{01}1???????????00?10????0????
Xinghaiornis     ?0?{123}???010????????????????????0??11?????0??20???????????????????????????02?21????????1?1????????????????????????????{345}??????????3??????{23}1?2?1?02?12{01}010????????{12}??????????2?????2????????20???{23}????????0????1{12}???????111{01}????0{12}000?113???2???????0????????1?1?3?1????0?1?????1??0{01}?11?????????0?1?2??0????????????????11?3????????0?0?00???????1100????2?0?10???????2???121?2111???0??21?????1?1?0???00?{23}{01}00?000??1????????00??????1?????????????????????????????????10?1?100?0????101?????????????????????????00????????????????????????1??{01}?????1?????1???2{01}???1??????????????????????????????????????01????1???0?0?10??1?0???1?100?0?012?0?????01??2?{01}?01????1{01}0111????0??????0??????101100??0?{01}????????????0???0????0????
Chaoyangia       ???????????????????????????????????????????????????????????????????????????????????????????????????????????????????0{456}1?????????????1????????????????????????????????????021{12}??0????011??21210212121???01??0???0???????1{123}??????????????????????????020?????????0?????01101??????????????????????1{01}??????????0??0?0????????????2??????????????????????????????????????11??????????????????????1?1?????????1???????????????????????????????????0?000?0?0????????????????????????????????0????00??0??1??00???1??????????0??????????????????????????0??????0?0???????????????????????????????????????{012}0110?0???????????????????????????????????????????????????????????1110??10?0?0??01????????????????????????????????????????1?
Archaeorhynchus  1101?000???????????0???????0100?01????0?????12?001??????10000??????11??01{012}001???0??001?1???????????01?0011??0{01}??????2110?1?0???3??111?{23}1?{01}01?02?1210?0?1011100200??11{01}??021???02??20{01}0??20{23}{12}{01}{23}1212{01}?2??110?10?1000111111000?020001113??0{12}?01?1??0????0{01}?1101030{01}0???0?0001{12}0?0??0?1100?0010110?1{01}2?00?0?1????????0??00103??112?10000020?0????11110010?2101101?0?0??2???121?21111?10000211{01}??1?100?10???21010000?01?????1??00???0??1??1?0?10000?1?0000???0?1??{01}???????101010?0??100101?02??0?000??0?1000?0??0??00???0?01??????0??0010??1010100????011???100021?001?????????0??????0010?00????1?2???0???01101??1201010210??1001??101?000?0??1?10110??011?1?1{01}0010010??????0???00010{12}?012010010010?010?0????0?00?00?10??{01}00?0{01}0
Patagopteryx     ?11{01}0??0???????????????????01?0??1??????0??102??0????????10????????11??002?21???0??101?1???????????1???11???{02}???????{34}????1?????3??111?{23}101?1?02??010?0???10100{0123}01??110???212????1?200???21{23}?1{123}12??1????1???1????????111{23}100?0200011?3??02???11??0????02??101?31{01}0???0??01?10?0?01????0?001?{01}10??{01}2????0?1??0?????0??21103??1?????0?0020???????11101?002101?0????0??2???121?21111?100001010????1?0?1010?3?010000?01?????1??0??????11???????11?0?1??0???????1??????????0?10?0?11??0?10??????00???????????????????0???0?01??????0??00????0?1100?????01???110?020?001??0????11???????00?0???????10{12}???{01}1??00{01}01??1???010210??0?01??101?010?0101?10110????11?11000??1{01}0?0?0????????1?0?10?21???100000110?0????1???1000?1??1?0?0?0
Schizooura       ?????????????????????????????????????????????????????????????????????????????????????????????????????????????????{01}?0{345}????2?????30???1?{23}102?1?02?1111?0??0111003122?1000?021??1?21?2022??20???2?{23}?11?2??1???1??1?????111{23}000?0{12}0002?????????????????{23}?0??110??3?10???01?0??10?0?01?11???00??20??10???0?0????{01}????????2??????112???????????????111???????????????????1110121?2?111?100002??10?1?1?0?1100?2100000??1???????0?00??????1??0???1010???0???0????????????????1?10?0??????010????1?0??00??1??0????0???????????????????0???0?0???01000???1???0?0?00??2?????????????????????????????????????010????1?1???{2345}0?010?11??10001?1?1???0?0??1???0??????2???1000100?0111??000??00?????010???110?100?01???????????00??0??1?????0
Bellulornis      ????????????????????????????????????????????????0?????????????????????{01}?00??????0???????21{12}??021????????????2??????0{45}??01?????????1???{23}1?011??2?121010?1????00{012}00??{01}100??2{12}21?1?1????????????{123}?31?1?2??10?01??0?????11?{23}000?0??0011?{23}??????1????0?021????101?3?{01}1???1??0??2001?00?11???00??100??00??0?0????0{01}?0?00??0????1?1??????????????????111?????2?01?0??0???0211?120?2111??10{01}0020011???1?0?10?0?{23}?00??00?01?????1??0??????11??????11??200??????????0??00?????1101001000???01000????????????????0????????0?????????????0?????????01??0??00???????????2??????????????????????????????????2??011????{12}01?01??100021000000001101?0?0??1010?01??000?1??111000?0{01}0????????01?0?10110?00??0?0000??00?0????1???100??0??1?00???
Jianchangornis   1???????????????????????????????????????????????????????????????????????????????????????????????????????????????????{45}??0?2?????31??1??31?1?1?02??210?0?????1?0{23}0?{01}?1100?1???????????2???202{12}1{12}12?21???01???11???????1112??1?010001????????????????????0??10??3?00???????0?20?0?00?1100?00??{12}??????????0?0????0???0?????????1?2????????????????11???????????????????{12}??1121?2111??100?120110???1?0?11?1?3?01000???1????????0??????1???1???????????????????????????????1?1?1001?????10??????0??0??????0?0??????????????????????0?????????011?0???????0??010??2???????????????????????????????????????????1{12}0{12}??1{123}??000210??1?001?1010??000???010000??????0?01{123}0??0{01}0??????????????0????{12}???010??10?{01}1??????1????00?10????0??0?
Archaeornithura  ???????????????????????????{01}??0?????????????????0?????????????????????{01}?02?00??{01}0????0?0201??111????????????????????{4567}????{12}?????3???11?3101????2??210?0???1?1002000?110??{01}2{12}??????????????????{123}?????????1???1????????111{23}??1?02?00?0131??0???1???0?0?????1101?3?{01}0??????0??20?0??{12}?110??00???10???1????0????010???0????1?3?21?????0????0???????11{01}0??0??101?0????000????1?1?2?111?100?021?1????1?0?11?0?3?0??00?????0??????0???????????????00?0?0????0????????0???????1?{12}??0??0???0101?????????????????????1????0??????????????????????0?10?0???????0???1???21??01?????????????????????????????????1????0101??22?1000210??1?0?????1?0?0?0?????0?1?????????11001?0?0???????0???????????????01??????11?????????0??0??0?????????
Tianyuornis      ?1?????0???????????????????0??0?????????????????00????????????????????{01}001101???0????0?0??2?????????????1???2?1?????????????????????1?31?101?02?121010?1?111002{01}01?0100??{12}?{12}11??1??011??{012}0???3???21????1??11??1???101113??1?020?0?113???1???1???0??3?????101?3?00???0110??2011?10?11???00???10??{01}???0?0?1??0?0???0??211?3??112???0????0????????100???0?10010??0????{12}???120??111101000120?01?2?1?0?11???3100000??01????????0??????10??1????0000????????????0??0???????101?10011?00010???2?00??0??????0?0?????????????0???????10???0??????1101???????0???10??210001?????????????????????0??????00??0?1??????1?????0010210??1001?11010000101110101?00000??{01}?10??110?0111??00????0??0?0{01}?0011010010?001?0???????0?00?10????00??0
Longicrusavis    ????????????????????????????????????????????????????????????????????????????????????????????????????????????2???????????????????????1?31?1?1?02??210?0???101?02000??1?0?{01}?1????????00???20{23}{12}1{123}12021????1???1??0???????1300{01}?020001??????????????????????1101?3?00?????1?0?{12}0????1?1??0?00?????????????0?1????????0??2??????1?2?????????????????1???????????????????{12}???11??2?11??1000220??????1?0?1110?3?00000???0????????0???????????????00?0???????????????0???????1?{12}?10??1?00000???2?????0??1????????????????????????????0???0?0????1101???????1???10??1??????????????????????????????????0???????????1??12?1010?10??000???1?1?0?0?0??{01}?1?1?1????????0100??0?00?0????????1??0????2???010???1{01}{01}{01}???????????00010???????0?
Parahongshanornis ??0????0???????????????????0??0?01??????0??{12}0?????????????????????????{01}?0200?????????0?02{123}{12}??0?????????1????{02}???????{456}???0{12}?????3??111?{123}1?2?1?02?121000?1?11100200{01}?1100?1{12}1????????01???2?2?1{123}12?21????1???1???01?101113011?020001113???0???1???{01}?0??0??1101?3?10???011?0?10?1??0?1100?00???10??{01}0??0?0?????10???0??211?3??1???1?????????????11100??0?2100?0??0?0??{12}???121?21111?1000120010?1?100?1110?3{12}00?00???1?0??????00???1?10??1????0{12}?0????000????????????????101?10011????001??{12}?????0?????00?0????????0?????????????0???0????011100??0????1??01???2{01}0?01????????1?????????????0????1?0?{01}?11??0?{12}0???22?1010210?01001?1100?0?0?012?0??{01}??00?????111{12}0??0{01}0???????01??1?1?{01}?1?20?00100101001?0????0???100?10??0?0?000
Hongshanornis    1????????????????????????????????????????????????????????1?1???????????????{01}???{01}0??10??????????????00101??0?{12}01?????{45}??0?2?????31?111?31?0?1?02??200?0???11100200???1????21??1????202???20321{123}?2?21?2?0???110?1?????1113111?0{12}000{01}???????????1????0{23}1????10??30{01}0?????101?20?1??{01}?11???0010{01}???????0??0????0?????0??0??????1?2???????????????111????????????????0??2111111?2?111?100?02110????1?0?10?0?3?0??00???????0?1??00??????????????1{01}0??0??00??????????0?????1101?????00???101?{12}????0??0????000???0?????????????????0?0????????0?11?{01}???????1110?0??2????????????1?????1{01}?10???????????{02}110111020101????02010??1??1?01?11?1???1?0???????????????{01}?1000??0{01}00000??0001?1100???????1010{01}100010?1?????????00??0?????????
Piscivoravis     ???????0???????????????????0??0?????????0?????????????????????????????{01}?01???????????1?0??{12}?????????????????????????6????{12}?????3????1?{12}1?0?1??2??110?0????11?02?0???10????????????????????3?1{123}?{23}?21????????1??????????1{123}????02000?1?????2???1???0?0??????????3?{12}0??????0??{23}0?0????110??00????0????????0????0???????????????1??????????????????110???????0??0???????2?????1?{12}?111??0??0211?????1?0?11???3?00??0????????????0??????????????????????????????????????????1?1??0??00???10????????????????????????????????????????????????????1??0???????????????1????1???????????????????????????????3???????{12}01??????0???10????????1???????0???????????????{01}?11????0?????????????0????????????1????1??????????????????????????0?
Juehuaornis      ??0????0???????????????????0??0?????????0?00?{12}???????????1????????????{01}??1000???0???01??????????????????????2???????????02?????3????1?????01?0???11000????{01}0003{01}01?{01}100?{01}?{12}?1?0????02???2?321{123}???21?2?010??1?????????1?{23}0???020?0?1?3???2???1???0??????????1?3?{01}0???0??01?2010?0??1????00??{12}?0??0??00?0????0????????2?1?3??1?????0???????????11?00????2100?0???????2????11?2?111?1010021110???1?0?1111?3?00?00??01????????0???????????????0???101?1?????????????????1??1?100?0????0010????00??0??1?0?????0?????0????????????????????????1??0???????????00??100?01?????????????????????0???????2?????????10??????1??????????????1?10??010??{01}0??1???????1{01}?0130??0{01}0???????0?????????1???101100??1?00???????????0?????????0?1?
Dingavis         ?0?????0???????????????????01?0?????????0???0????????????1????????????{01}?01?01???0??0?1??2?2??1?????1????????2????????????{12}?????3??1??????0?1?02??110?0????1100?00??0{01}0????????????????????????????11???????1????????111{23}????01000?1?3???2???11??0??{23}?????101?3?20??????0??30?{01}??1?11???00???10???0????0?0???1???????{12}?1?3??1?????0?{01}010???????1100??0?2100?0??????12{12}??121?{12}?11??101012111????1?0?11?0?3?000?00??1?????1??0????????????1???{12}???1??00??????1??????????1?1??0?????0000??????????0????0???????????0?????????????????????????1?????0???????0??02{01}0?01????????1????????????00?????02?3??1????10???????000?10??10???11?????0?0????100?1?????1??10301?0?00?0????????0???????20??010???1?{012}1?????????0?01?10?????????
Changzuiornis    100????0???????????????????2100?01??????0??202????????????????????????00{01}1001???0????00021{12}??011????010???0?2?1????04100?2?????3??111?31?001?02?12100001?111103{01}00?{01}100?0222?1?2??{12}02???20321212?2112?010011???????11113001?0200011031??1???10??0?01{01}0???10103010???{01}1101?{12}000?0{01}?1100?00??{01}10?100?00?0?0?00{01}001?0??2110311112???0???{01}0??0???111{01}0??00210010??0??00211?121?21111?1000020{01}{01}{01}?1?1?0?11?0?20010000?00?????1??00???1?010?1??11{01}01??00?00??????0?00???????101?1000????0{01}010{01}{12}??0000???1?100???01????0???00??????0?0???1?0???11{01}00??00?010??010?0210001????????10??1????1???00????102?{123}011????101?????2010210?0000??11010?10000?10000?0001021{01}?1010000{01}0???0?000010011???01{12}01?010{01}10{01}?11?0????0??0100?10?00?00110
Gargantuavis     ??????????????????????????????????????????????????????????????????????????????????????????????????????0111??2???????51000???????????????????????????????????????????????{01}??2????1?2?????????????????21010????????????????????????????????????????????0???????????????11?????????????????????????1????????????????????????????????????????????1?????????????????????2???????????????????????????????????????????????????1????????????????????????0????????????0??????1???????????????1?1200????1111???????1??????????0???????1?????2{01}????????????????1?????????????????????????????????????????2???????????????????????????????????????????????????????????????????0??????01?????????????????????????????????????????????????
'Yanornis_martini' ?00????0???????????????????11?0?0???????0??20?????????????????????????{01}0110?1????????000?11???21???1?1????0?2???????4????2?????3??111?{123}???01?02?120000???111?03{01}00?1100?????????????0???2?321{23}????1?2?010??1???????????{23}??{012}?0200011?3???1???????0?????????0??3?00???0??01?20?0?0{01}??????00????0??{01}0??0?0????0{01}?0??0???1103?01?2???0???000?0???11?10??00??0?????0??002????21?2?111??00002?001???1?0?11?0?2?00?00??01????????0??????????????1????0???????????0??????????1?0??????????10??????00????????00????1????0???0?????????0??0??????111?0?????0????000??2??001????????1????????????????????{02}?????????10????????0???0??0?0??11010??010???0??0??00????{01}?1010??0{01}0??????0??????1???????1?110?????11????????????????????0????
guozhangi        ???????0??????0???1??0??111?????????????????????0??110?10001???????????????????2??000??????????????1?10?1?1?2{12}10000041010?0???????10????0?101021121000?1??11?0???{12}??0?0?02?210001?2110??21{01}2?213?02???00?01101000?111113?100020001????????0110????1300????010111????0??01?1001?00??????0?102??010??10?000??0???112??0???3???12?1?????????????1??{012}???00?????00???0??2?1??11?2111??1?001??????1?1?011001?2201100???0????110?0??????010????{12}??????0??000???1????10000001??{12}01?0?101??0012????0??0{01}??1?0000?01?0???0????0?1????0010??0?00??0100?????????1??00??1????1????011?????0?0?01111??????1{01}2020000000?????0??????2000?1001?01010101?0???0000110001210?10?00??0?111000001000010??01101?01011000{01}010?0??11?0???????0010??00
Yixianornis      1??????0?????????????1?????{01}10???1??1????1??????0???????0?0??1????????0011011????????0??2?1??0????01????????{02}01????04{01}00?2?????3???11?310000002?1210000??111003000?0100?010??1????2022100?{23}?0213121?2?010?11????????111300{012}0020001??????????????0?020?0??10103?00???1??0111011?01?1100?00??110?1{01}1??0?0????00?01?010?????1?1?????0???????0????111???0?21???0???????{12}11?121?11111?100?02011{01}?0?1?0?1100?3?0{01}?100?00?????1??0??????1???1????100?????0?0??????????0?????101?100??0??1101{01}?{12}??00?0?????101??????????????0?11?????0?????????111?00??0???????00?0210001????01??1????????1?????????1000301100??101??{12}{12345}?2011210001010?11010??010???0??0??000121{01}?112010010?110???01??0?101?????11010{01}??0?11??????1??0000??0????0??0?
Songlingornis    ???????????????????????????{01}????????????????????????????????????????????01???????????0?0?{01}1??021???????????????????0??????????????????{123}100???02??????????????0????????????????????????????????????????????????????????????????????113???????????0????????10????????????????????????????0?????0???0??????????1????????01???1??????0?????????????110???????1????????0????1???????1??0???????????????????????????????????????????????????????????????????????0??????????1????????????????????????0??1??????????????????????????????????????1????????0?????????????01???????????????????????????????????????????????20?1?10??1?1???????????????????????????????????0??????????????????????????????????????????????00??0?????????
Jiuquanornis     ????????????????????????????????????????????????????????????????????????????????????????????????????????????????????????????????????1?{123}100??????????????????????????????????????????????????????????????????????????????????????????????????????????????11?????????????????????????????????????????????????????????????????????????????????????????????????????????????1?????????????????????????????????????????????????????????????????????0???????????????????????1??????????????????????????????????????????????????????????????????1??????????0?????????????????????????????????????????????????????????13?1000?????????????????????????????????????????????????????????????????????????????????????????110?10?????????
Changmaornis     ???????????????????????????????????????????????????????????????????????????????????????????????????????????????????161??????????????????????????????????????????????????{01}???????????1???212{12}1{123}1{23}0?1?????????????????1?1{23}0?{012}?02000{01}?????????????????100?????????????????01?20?0?00?????????????????????0????0??0??0??2???????????????????????????????????????????????{12}?????????????????????????????1?01?{23}?0??0??????????????????????????????????????????????????????????????????????????????0???????????????????????????????????????????0?0??????????????0?????????????????????????????????????????11?????????????????????????????????????????????????????????????????????????1?????01???????1??1{01}{01}{01}?????????????????0???????
Yumenornis       ????????????????????????????????????????????????????????????????????????????????????????????????????????????????????????????????????1?{123}10????02??21010???1?1003010?1110?????????????????????????????????????????????????????????????????????????????????1101???10??????????????????????00??????????????????????????????????1???????????????????1????????????????????????11?2111??100?021110???????????????0??0??00????????0??????11??1?????1??????????????????????????01?100??????00?????????????????????????????????????????0??????????1??????????????0???2?????????????????????????????????????????????????12?{12}???210?01?1???1?10??010??????0??00??2?{01}1?110??0??????????????????????????????????????????????????0????0????
Iteravis         100????0???????????????????11001?1??1???0???????0?????????????????????000{12}02{01}??{01}1????1?0211??0{01}10??1????1???????????{45}{01}01?2?????31?111?{23}10011?02?1211?0???111003{01}01?110{01}?{01}12?11??1??002??2?2{12}1212?21???0????1??1???101113001002000?103???2??111??0?0{12}????110??3010???01101?20?0?00?1100?000?110?100??0?0?1??{01}{01}0?1?0??211?3?{12}112???0?0??0??????11100??00210??0??0?0?1{12}??112??2?111?100?{01}2{01}0{01}1?2?1?0?110{01}?310{01}000??00?????1??00??????0??1???10{12}1??0000?1?????0?10???????101??0????00?10?0?{12}1?00?10??1?00?0??0?????0????0????????1???0????0{01}1100??0????????00??210001????????11??????0????00????10?0{23}011?1?0101??2302010210??1{01}00?11?1??00?0101?1001???0121?1111010010?110?0?0???01????1100??11001010{01}{01}??????1???000?10?000000{01}0
Gansus           1??????0????????????????????????????????????????????????????????????????????????????????????????????????1???{02}01?0??05{01}{01}002?????31??11?310001002?120100?10111003100?1100?{12}12211021?2022??202{12}121{23}12112?010??1?11???{01}01113011002000?????????????????02{01}00?110103?00???011011{12}01{01}?00?11?0?00??{01}1??10???0?0?1??0??0000??2??????112????????????????11????????????????????111111?21111010000{12}1110?2?10011110?3201000???0?????{01}0?00?????11??1?1?1011????0000?????????1??0??1101?1001?000?{01}010{01}{12}1000?0??1??0010?????????????0???????00???0?0???111000??0???0?1010??2??????????????????????????????????{02}0301100?0111??0402000210001011?11?1000010121010001000021?21110110101110?010110011011112111010110101110????10??000??0?00000?10
Ambiortus        ???????????????????????????????????????????????????????????????????????????????????????????????????1????0???2?0???????????????????1?1?{23}10101?02?12{01}??????11100?1?0?1{01}?0?????????????????????????????????????????????????????????????????????????????????1101?{123}?{01}??????????????????11???0????????????0??????????????????????????????????????????1???????????????????{12}???111??1??1???0?0{12}???0??????????????????????0?????1??0??????????????????????????????????0???????101?01????????0?????????????????????????????????????????0??????????1??????????0???????{123}??????????????????????????????????2????1??????{12}???{12345}?{12}00?2100?101??1101?1?0001210???????????????0101??0????????????????????????????????????????????0??10????0????
Eogranivora      ??0????????????????????????0??????????????????????????????????????????0??????????????1?1?????????????????????????????????2?????3????1?{23}1?{01}?1?02??20100???????02{01}01?1100?021??1?????00???{12}?{01}?1{23}?????????1???1????????1112??0?1??001113???????????{01}?0???0?11???3?00???011?1?30?0??0?110??00??{12}??????????0????{01}???1?0?????????11?????????0???????1110??00?101?????????{12}???1?????111??00?021010?{12}?1?1?11???2101??0??0?????????0????0?????1????020????????????????????????1?10?00??????101?{12}{12}???0??????????0?????????????0????????????0?0????1?02???????0???1???2?1?01?????????????????????????????????1????1{12}?1???{345}01000?10??1?1?????1???000??????1????????{01}21030??0{01}0?1?0????1??????????????010?????11??????0????0??00?????0???
Palintropus      ?????????????????????????????????????????????????????????????????????????????????????????????????????????????21?0?????{01}?0?????????????????0?002?1???????????????????????????????????????????????????2?01001????????????????????????????????????????3???????10?0?????????????????????????????????0???0????????????????????????????????????????????????????????????????1??21??1????????????????????????????????????1???????????????1??????????????0???????????????????1?????????????????????????0?10???????1???????????????????1???????????????????????????????????????????????????????????????????011????????????????20?0???1001???????????????????????????????????????????????111??????????????????????????????????????0????
Apsaravis        ???????0????????????????????????????????????????????????0?????????????0002020??{01}0??1???????????????1???0????2?01?{01}??5100?200???3??1???{23}?0?00002??110?001?11100??????????1222??021?201???2112131311212??11??1?0????011113001?1????1??????????????1?0{123}?0{01}???0103?1????0?1?1?101???1??????0???2???1{01}2?0??0?1??0?????0??2???3??1?2???????????????1111???????????????0??2????21?211?1???0??2?????{12}???0111???32010?0???1?????10??????111?101????010??0??????????0????????????1?01?0???001???1{12}?000?00??????????????????????????????0???0?0????1111???????????10??1?00???????????????????????????????2030100101{01}?{12}??1??????2010?101001111?0?0101020111?101012?00?12011??01110??001101110?0012011?10110??010?????10?????????0000??00
Horezmavis       ??????????????????????????????????????????????????????????????????????????????????????????????????????????????????????????????????????????????????????????????????????????????????????????????????????????????????????1{23}??10????????????????????????????????????????????????0???????????????????????????????????????2????????????????????????????????????????????????????????????????????????????111???3???????????????????????????????????????????????????????????????????????????????????????????????????????????????????????????????????????????????????????????????????????????????????????????????????????????????????????????????????????????????????????????????????????????????????0{123}11?????????????????????????????
Cerebavis        ???????0??????1?1?11?10?????????????????????????0???1???????????0??1???????????????????????????????????????????????????????????????????????????????????????????????????????????????????????????????????????????????????????????????????????11??????????????????????????????????????????????????????????????????????????????????????????????????????????????0?1???????????????????????????????????????????????????????0???????????????????????????????2?01??????????????????????????????????????????????????????0???????0?????????????????????????????????????????????0??11?01????????????????1?????????????????????????????????????????????????????????????????????????????????????????????????????????10???????????????????
Tingmiatornis    ?????????????????????????????????????????????????????????????????????????????????????????????????????????????????????????????????????????????????10??0?1????????????????????????????????????????????????????????????????????????????????????????????????????????????????????????????????????????????????1????????????????????????????????????????????????????????????????????11???????????????????????????10??????????????????????01???????????????????????????????????1010011001????????????????????????????????????????????????????????????????????????????????????????????????????????????????????????????????????????????????100?1??120?00111100021???????????????????????????????????????????????????1?????????????????
Ichthyornis      ?10????0?????10?1?1????2?111100101?011?0??12?{12}??0??01??10101?1??????1?0001000011010001?0211??1100???11011111001?0?11{56}1000201???3??????310001002?11111001?11100{23}?????0???02{012}{12}???21?2001{12}001?203????212?010?11?11???{01}0111301100{23}0???113???2?01100?0??2?0{012}?1?0103000????11?11?0???????????00?020001{01}0?001001?00{01}0???0102?1?210??2???0?212?10??0??1100??00210000??100?0221??10??1111?1000020????{12}0110111???31000?00?01????11000?0??011{01}0011101?2?0?00?0100????00{01}00000??1111111011000?0?1?{01}{12}1100??0111000????11????0???00?1???10?0?10??10?1?1??00?0????001?1000220001????????10{01}1112101101{01}0????110??0111?102?11023000012100011101110100101011101001000002112113011011111??010{01}1?11100?1100110?1{12}11?11100??1?100?000??0?0000???0
Potamornis       ????????????????????????????????????????????????????????0?10?????????????????????????????????????????????????????????????????????????????????????????????????????????????????????????????????????????????????????????????????????????????????0????????????????????????????????????????????????????????????????????????????????????????????????????????????????????????????????????????????????????????????????????????????????????????????????????????????????????????????????????????????????????????????????????????????1???????????????????????????????????????????????????1100110???????????????????????????????????????????????????????????????????????????????????????????????????????????????????????????????????????
Enaliornis       ?????????????01?1?10???2011????????????????????????10???1??????00???????????????????????????????????????1???22??0???{234567}1{01}?0???????????????????????????????????????????????????????1????????????3?????12?010011?11???101112011002???1?????????????????2??????????1???????1??0??0???????????????????0?????0?????????????????????1??????????????????????????????????????1???????????????????????????0?111???31?????????1?????????????????????????????0?0101?00????0??????1?????????????????{12}2??????001110?????0??????????0??1?????????01???????000???????1???0?????????????????????????????????????2???1???????????????????????????????????????????????????????????????0?????1?????1100111{01}011??01???1{01}1?1?01????????????000????0
Pasquiaornis     ???????????????????????????????????????????????????????????0????????????????????????????2????{01}??????????????221?0{01}????????????????????????????2?????????????????????????????????1???????{012}0???3?????12?0??111????????1112?01????????????????????????3?????????{23}1???????1?????????????????????????{01}{01}??????{01}???0???????0???????12???????????????????????????????????????1??????11??????????????????0?11???32010????????????????????????????????????0???????????????????????????1???1??????{12}100???1111???????1??????????0????????????0?0??????0?0?0?????1???0?????????????????????????1???????????2??011?????????????????1?????????????????????0{01}0{01}1{01}1???211??????????111??0?0????11?0?1???????011??1?1?1???????????????0???????
Chupkaornis      ????????????????????????????????????????????????????????????????????????????????????????????????????????11??221?0{01}10?????????????????????????????????????????????????????????????????????????????????????01???????????????????????????????????????????????????1??????????????????????????????????????????????????????????????????????????????1?????????????????????2???????????????????????????????????????????????????1??????????????????????????????????????00000?????????????????????????????????????????????????????????????????????????????????1?????????????????????????????????????????21?011??????????????????????????????????????????????????????????????????????????10?0??????????????????????????????????????????
Baptornis        ?????????????????????????????00????????????????????????????0???????????????????{01}????01?????????????1??????1?221?????510002?0???3??????????1?002?0????101????????????????????????1??????????????????12?0???11??1000{01}01112001?020??11?3?????????????03?0?0???10310?????????1?000??{01}????????10?????{01}???0?0?0????????0??2??????????1?????????????111{01}??????????????????2????21??111???????????????1?0111???3?0000????1????100???????111001?001?????0??0?0????????{01}??????1??????00?0?0?????????????1??1?01???01?0??????????1??????0???0????????000???????1??0???0{12}?????????????????11001?01???????0213?1?100{01}2???????????21?000?0011?0???????????001110000111??????????111??110????11???11{12}0111?01110111?0????11?????????0000???0
Fumicollis       ??????????????????????????????????????????????????????????????????????????????????????????????????????0?????22100001???????????????11?{12}?0????0???2?0????????????????????2{01}221?021?2011??20{01}2?3???0212?010111011???00111200100{123}0??1????????????????030???1??1?31?????011001??1??????????????????10?????0????0????0???2????????2???????????????11????????????????????211??????11??????????????1?100010???220?????????????0???0????????????????1??00?010????????0{01}0{01}000???????0??????????{01}{12}100??01111001000?1??????????0???????0????0??????1?000??0????1?0?1?????????????????????????????????????213010?0??1???013?????2?????????1????????0??????????????????????????111??110?000110011120111?0111?111?1???????????????011????0
varneri          ??????????????????????????????????????????????????????????????????????????????????????????????????????0?1???221?00??????????????????????????????????????????????????????????????1??00{12}??20{01}??3???2????????11??1???10111{23}001?0?0??1????????????????????????????0??????1??0???1?????????????????????????0??????????????????????2?????????????????????????????????????2???????????????????????????0??10???2???????????????0??????????????????????????011???????????????????????????????????100??0????1010?0?????????????????????????0????????000???????1???0?????????????????????????????????????2??0?????????????????????????????????????????????????????????????????11??????0?011???1?20????0111?111?????????????????00?????0
Bmongoliensis    ??????????????????????????????????????????????????????????????????????????????????????????????????????????????????????????????????????????????????????????????????????????????????????????????????????????????????????1{23}??{12}00?0??1??????????????????????????????????????????0???????????????????????????????????????0????????????????????????????????????????????????????????????????????????????111???{23}???????????????????????????????????????????????????????????????????????????????????????????????????????????????????????????????????????????????????????????????????????????????????????????????????????????????????????????????????????????????????????????????????????????????????0111?1?{01}?????????????????????????
baileyi          ???????????????????????????????????????????????????????????????????????????????????????????????????????????????????????????????????????????????????????????????????????????????????????????????????????????????????????2??{012}?0?0?????????????????????????????????????????????0???????????????????????????????????????2????????????????????????????????????????????????????????????????????????????11????2?????????????????????????????????????????????????????????????????????????????????????????????????????????????????????????0??????????0????????????????????????????????????????????????????????????????????????????????????????????????????????????????????????????????????????????????11?1{01}1?????????????????????????
Parahesperornis  ??0????0???????????????????1100?????????010102??1??11???????????????????11??????????01?0???????????10??0????221?0{01}?0{56}??????????????11??????1?02????0????????????????????{12}02??1??1??00?????1?0313?2212?0??111??1?????111200100{23}00?1103???2??110??{01}?031???1?01?30?????01??01?001????1100????0??0??{01}{01}?0??0?0??????1????2?10?????2???????20???????1100??00?00000???????211???????1??????????????1?10?111???3?0?0??????????1?????0???????????????1?????011?????0????????0????????0?0??????{01}????????110100100??1?????0???0??1???1?????00????0?11000??0?0??1?0?00??10?11????????????01?001101???????02?30110?????????{234}??????10??0??01?????????????0???1?0????????????????111???1010??11?0111{12}???0?0111?111?1???????????????0??0??10
Hesperornis      ?10????0?????01?1?10?1?21111100101?01??0000202??0??11??1010001100??0110102001??{01}1?1101?02{23}1??{01}020??10100110?2210000161000000?003??111?110?0100111200????????????????????102201021?2002??20120312?2212?01?111{01}11???00111301100{12}0??1113???2??1?00?0?0210{012}01101?30?????0110012001?000????????0??011000000000?1001?110??2110311?12???0?112010????111000?00200000?11?0?0{12}01?020?101??????????????1?1101111??320001?0??1??101{01}0??00??000??????????10?00?0112?0??00{01}{01}00000{01}11010110001?0???00{01}{12}100??11101001000?1?????0???00011??1?00?000?00?0011000?{01}0?0?01?0?000?10011?01?022111??01100110000????10213010000{01}21?000{23}00110210000?10101?10010?00?10?????10???????????????111??110100011001112011111111111101??101?0?100?10?0010?000
Limenavis        ?????????????????????????????????????????????????????????????????????????????????????????????????????????????????????????????????????????????????????{01}?1?11100{0123}????????????????????????????????????????????????????????????????????????????????????????????????{01}???????????????????????00??20???????????1????????????????????????????????????????????????????????????????????1?1??0???{12}???????????????????20????0?????????????????10?1?0??0{12}????????????????????????????????1??11??????????????????????????????????????????????????????????????????????1????????????????????????????????????????????????????????????????????????????????????10101010111??1?3011010????????????????????????????????????????0?????????????????
Lithornis        110????0??????00??1010?2?110100101?011?1000202??00?01001000{01}00111??01?0{01}021110?1021001?1???????????111001?0?221??2?161000100???3??111?300011002?120000?1?111003011?110??{01}21211021?2011??21220213?2212?0110011?1???011113001002000?113???2??111000?02100?110103010???0110112011?10?110??00?01000102?000001??0???100??2??01??112???0?01200?????111100?002101{01}0?1010??211?111?21111?100?02101??1?1?011110?32010000?00???01101000??0?{01}{01}??1?1?10210?0?00?0{12}?01?0??0??00{01}0110101{01}01?001?1000?21000?00?11?0000??0?????0???00011??10010000201?1110?10??1?0?01?0100012111100000111110101100110?111?0?102030100011111112310011210{01}011101111100{01}11012{01}1101{01}00{01}0121111130110101110?010010111000111011011211010111?01?1????01??0?01000000
Palaeotis        ??????????????????10?0???????0?????????1????????????????0??????????01?0?????????0?????????????????????????????????????????????????1???1???1111101????0???11100??????????112?100?1?2??????????3???2??????0?????1?????1??3011?1??0?1????????????????????????0002?0????010???0??0??{01}?11???0???00??1??1?0?0????0???00???????????1??????????????????11??????????????????2????1???011101?0????????1?1?0?11???3{12}0???1???0???0?1???0????????????????0??0??0????0??????????????????0??????????0???0????00????????????????????0?1??????0???0?0?????001???????????????1??1???????1{01}?1???0?{01}??????2??????0?????????1??????????????0??01???0?0??????????0??0????????{01}???3011??????0?1???1???1???1???????1{123}????00?????????????????0??0????
Struthio         010????0?????1001?1010121110110101?111?1010202??01?00001010100110??11?0001020??1020001?1???????????10101110?2210000{01}71000100???3??111?110?111101120000?101110030?1?10?0?{01}0{01}21{01}021?20{12}2??21120{23}0201102?010111{12}?100000111301101????2103???2??111100?03102?1?1003100???011001??00??0?110??00?021001021000?0?0?0??010???2??03??112?1?0?2120??????111200?00210110?10?0??201??11100101010000{12}1??0?1?1?0111???32010?10?001??0110?010??0?0???1?0?10{12}10000?0100?00?1??{01}1{01}10{01}{01}1?01?0000?1??0100112100?010?11?0000?01?0???0???00011??11100?10110?0?11000??1????1?1000002111100000101110101100111110110?11213010102121?111400????011001?000101?101{01}00?10001000100101?103001000111??01100111110?11?011011211??0000?010?10????????0000?000
Iaceornis        ??????????????????????????????????????????????????????????????????????????????????????????????????????????????????????????????????????{23}?0?1?002?1????????11100{0123}?????????122?11??1??01{012}{01}0?012?31{23}?0?12?01??11?1????0011???????????????????????????????????1010????????1101????????????0?00??20??1{01}???0??????0???1??10????????12?????????????????1????????????????????????21?21??1?0000021????221?????????1???????01????????11???0?1?????????21??00?????????????????????0???????????00?0?{12}1000?00??0????0??1??????????0???????01??????????1???????????????0?????????????????????????????????????????????????1?02{34}1??1?21000?1101111???????????????????????11130110101110?01?????11001210011?????????????????????0??????0?0??00
Maaqwi           ?????????????????????????????????????????????????????????????????????????????????????????????????????????????????????????????????????????????02???????????????????????????????????????????????????????????????????????????????????????????????????????????0????0???????????????????????????????????????????????????????????????????????????????1????????????????????????????11???????????????????????????????????????????????????0?????????????????????????????????????????????????????????????????????????????????????????????????????????????????????????{123}?????????????????????????????????????????????????????????10001?10?1????????????????????????{01}???????????????????????????????????????????????????????????????0????
Vegavis          ???????????????????????????????????????????????????????????????????1???????????0??100???????????????0?00??0?22????107??????????????????1??11002?12101????111003?????0???2{01}2???????2?1???{012}1{01}??3???1?12?0101110?1???0?1113??1???????????????????????01??????0103010???011?1??????????????00?1{12}1???1??00???1???????????????????12???????????????1?1????????????????0??2????20?111?1?100?021????2?100??????{23}{12}02??0???1????11??00?????1?????1???21??00?000?????????????001?01?110??????1????{12}??0???001010000??0????????????0??????0?????0????1??????1????????0??1??????1????21????????????0????????2??0111020????????1???210000?10111?10011101000?001011????1211{12}01?0101111??1???0111?0?2?0???0?121????????????????0???0????0????
Polarornis       ?000???0?????0??1??????2?11?1?0?0???1???01??0???????????1000???????????????????????????1????????????????110?2???????????????????????1??????????????????????????????????????????????????????????????12?01?11???1???????????????????1?3???1????1??????????1?????0?????????????????????????????????{01}??????????????????????0?????????0??0????????1??00???02?0?1??1?????2??????????????????????????1??????????0????0????????1????0??????????????????00?00?0?0?????1????????????????????????????????0??0?00??1?1?????0???1?0????1?????0???????1????????0??1????0??2??112??1????10???121?110?????????2???????????????{2345}???????????????????????????????????????????????????????????????1000????????????????????11?????????????????1??
Chauna           110????0??????????10?1??????100101?01??1000102??1??01??1110100??0??11?10120{01}1??{01}?21101?1???????????1??00??1?221??2??7???02?????3??101?31?001002?0200?0?10111003?0??120??2222110?1?2011??21121212?2212?010111??1???0011130?1?02000?113???2??1110?{01}?020?1?1?01?3010???01101?10?1?0{01}?110??10?01001102?1010????0???100??2??03??1?2???0??12???????11110??00210110?11?0??2111110?211110100?021?0??2?1?0?1111?3?0???00?00???011???00??0?0?0?111010{12}10?0000????00?1???1?0000110{12}?10?1?????10?1?{12}?????10??1???00??1?????0???00000??10?0000???????10??0??1???0???100?321011{12}1110221101111211110100111111213010102011111150{01}01121001011{01}1110100110?120100010110111121130100101111??1111111100?21201101121102{01}{01}11?1??1?1??01?11??1100110
Anatalavis       ?0?????0??????1???10?????????101?1?1???1???????????01???????1001???1???????????{01}???101?1???????????????????0?????0????????????????????3?0011001?1?{01}0????1111003?????1???????????1??0?1??2???????????????????????????????????????????3???0??11????????????1010???0??????????????????????0???11??????1????1??????????????????????????????????????1??????2???10?1?????????120?211?1??00?021??????????????????10?00?00?0??1???0??????0???????????????0?????00????????????011?100110?0?10????10??????????????????????????0?00?????1??????????1??????????00???????{12}??11?1????211???11?????????????11?????1??????{12}1?{12}???010211010110011?10?0?1?120?0011101??????113011011?1???0??????????????????????????????0??????100??0????0????
Presbyornis      ?00????0??????1?1?1??{01}?2?11?110101?????10??102?11??0???1110110????????01000????{01}??1101?1??????????????????????1??0??61100?????????????310{01}11?02?120000???11100??????????122?1???1??02???211{12}1213?0?12?0101?1?1????00111301100{23}000?103???1?0?00??0??2?0???10103110???01101?00?0??0??????00??1101102?10?001??0???1?0??2??03???12???0?212???????1?1000?002101?0???????2?1?121?211110?001?2?????2?1?0111???32010?00??0???0?????01??0?11??1?1???{12}10?00?00??????1?????????1101?1{01}01?010?0??0?{12}?00??10011?00????1?????0???000????1?01??????????11000??????0???10??221011????12?110?1111111101??????112????1?02???1??24?1000210001110?11010?111012001001011??1???1130110101111?000??1?11?0021201?1?1211?111?0??101?1?100?10?0000?010
Teviornis        ?????????????????????????????????????????????????????????????????????????????????????????????????????????????????????????????????????????????????????????111003????????????????????????????????????????????????????????????????????????????????????????????????????????????????????????0???11???????????1??????????????????????????????????????????????????????????????????????101001?2????????????????????0????1??????????????????????????2????????????????????????????????1?????1?????????????????????????????????????????????????????????????????????????????????????????????????????????????????????????????????????????????????????????00??01???????11301101???????????????????????????????????????????????????????????
Anas             100????0??????10??100012?1??110101?011?1000102?11??01??1100110110??01?1101100?10021101?1???????????1010{01}1?0?2210?1??720?02?0???3??111?310010002?12000001?111003?00?00?0?21121?021?2021210112?313?0212?010111??1???0011130010020001113???1?01100?0?0{12}?00?1101?3110???01101?10?0?00?1101?00?02101102?100001??0???100??2??03??112???0?2120?0????11100??00210?10?11?1??2{01}??121?21111?1001021?00?2?1?011110?31010000??1???0110?000??0?01??1?1??0{12}12??0?001??01?1??0???0??1101?1001100??1000?2?00??10??1?0000??1?????0???00010??10?1001???1??110000??{01}???00?110011210?1111112211021112111101001111112130101020111111510000210001111?1101001110121100111110111121130110101111?0111101110{01}?21?011?11211110110?11011??110?10?0000?100
Sylviornis       ?00????0??????10??1000???1?1100101?011?1000??2?100?01001000110101??11?00???????0???101?1???????????10000111022110000{67}?0???????????1???{123}?0?01002?12000011?11100{0123}?????????????????1??001???1?????????02?010111??1???10111301100?00?{12}003???0?01000?1?02?0????010110??????1?100000???11????00?011?0?02?100001????????0??2??0?????????1??120??????1?011??0?211100?0??0??{12}{01}1??21?01111??00???????????00?11?0?2{12}010001?00?1?011????0??1?10101?1???{12}???00?000??01?1???1000011?0101001?1?1?1????{12}?0????1?11000????1?????0???0?010??1001001???0???10?10??0????0??1?11121011?11?02{12}?1011012111101?0101?11213010112????1??2?????101?10111?11?10?11?0121000000010001{01}?11301101?111?????????110002120111?1311?10111?0???10????????0010?0?0
Gallinuloides    ?10????0????????????????????1?0??1??1???00?002??0??????1?1????????????{01}??2??0??????0?1?1???????????1????????????????{4567}1???2?0???3??111?310210002??200?0??1111003?????2???{01}1?2???????01???2?121313?12?2???01?1??1???1011130?1?02000{01}103???1??1?0??0?0{12}?0???101?3010???0?101?10?0?0{01}??????00????01?????0?0?1??0?????0??2??0???1?2???0?2120???????1110??00210100???????2???111?21111?100?021??????100?11?0?3?010000??0???0????1??????10??1?????2?????00?0?????1??????0???112?10?1???1?10??????0??10??1?00?0??0?????0???0?0????1??0??00?????01001??????1????100021?011????????1???????1??????????11?????1?1??{12}11???21101020001111??11?10???00??1?10111????{01}?111{01}30110{01}01111??1?????1????2120??011???0?01??????0?1?100110?00?0?010
Paraortygoides   ???????0????????????????????10010??????0?1??????0??????????????????11?1??????????????1?1????????????????1???{02}{02}???{01}?0{567}1?002?????3??1???310210002?120000??0111003?????2????{12}{12}?1?0???????????{123}??{123}?????12?010??12???????111{23}?1{012}?010000?????????1????{01}?03?????101?3?20???0????11011?0{01}1110??00??21????2??0?0?0??0?????0??????3??1??????????????????111?????2????0?1?????211?121?21111010000210?????110111?0?3?00000???1?????1???????1?10??1?????1????0?0??????????0??????1101?1001?????101?????????0??0?0000??1????????????1??????1?????????110?00??????0???1???1{12}100???????{12}????????????????????????3011?1??{01}?1??1???0102100?1?1??11?10??000??0?000?011?0{01}?11113011010??????0?1???????12???1??1?2???11111????1????00??0?1??0????
Meleagris        110????0?????10?1?10?2?20111100101?111?1010202?000?01001100110110??11?0112020??0021101?1???????????101011?0?221000{01}171000200???3??111?310211002?120000011111003?????????112211021?2011??21{12}20313?0212?010111111???001113{01}11002000?113???1?0110000?02102?110103{01}10???0110111011?{01}111100?00001001102?100001??0???100??2??03??112???0?2120?1????111100?00210110?10?0??211?121?1111101000{01}210???1?10011110?32010000?11???0110?100????100110101?2?1??0?0101?01?1??{01}1110011111010011??0?100012100?010011100000?1?????0???0001???10010000100?0011000??1???01?1100011101121110211101101211110100110?11213010112001111121001011001{01}111?11011011100?1100110110021111{01}30111201111?1111111111002{01}1011111311020110?010000??10010?0000?010
Qinornis         ???????????????????????????????????????????????????????????????????????????????????????????????????????????????????????????????????????????????????????????????????????????????????????????????????????????1??????001112??1?0{23}0001????????????????????????????????????????1?10??{01}?????????????????????0?????????????{12}?????????????????????????????????????????????????????????????????????????????01???3?0??????????????????????????????????????????????????????????????????????????????????????????0????????????????????????????????????0?{01}??????????????????????????????????????????????????????????????????????????????????????????????????????????????????????????????????????121{12}0??0?0210??11??????????????????0?????0
Foro             ?0?????0??????????????????????0??1??1???0??10????????????????????????????10?????02?001?1???????????101???????????{01}??7???02?????3???11?{123}10001?02?120010???111003?????2????{12}?21?0?1???{01}?????{123}{12}1{23}13?22?2?01????????????111{23}???002000?103???1???1???1?1{23}1?{012}?11?102?20???011???2011?0{01}1?????10?1200??0{012}?10?0?0??0????00???0000??1?????0?2?2???????11110????2101?0???00??21?0?11?2?111?100?011??????1?0?1110?3?00?000??0???0???01?????1?0??1?1?102??????0???????0???0??0??1111?1001000??100??2?0???0??????0??????????0???????????101????????1011?00??1??????11??01?1001????????1?{12}1??????????0????????3??0?0?011?1124?100?210??0????11110?0010??00?011?01??01101130110{01}01????01?0????0???2??????103??0111?0????1????01??0??0?0?000
Columba          100????0??????1???00?{01}???1??100101?11??1010202100??01?01111100?????11?00010?0??{01}?20001?1???????????101001?10221???106???02?????3??111?310010002?120000111111003?????????212210021?2021??2{01}121213?2212?010111?11???10111311100{23}000?113??02?01100?1?021?{012}?010103010???0110101011??21110??00?0??01102?100001??0???100??2??03??112???0??1?0?????011110??10211100?1??0??2201111?21111?100?1200???1?11011110?3201000??00?0?01{01}??100??1?00001???0?{12}1??010000??01?1??0????011101110011010?1010020000?10?11110001?1?????0???010100?10?00?00??0?0110010??????0{01}11100?2110?121?10121102111100010??0????112?31?011?00111?1212010210001?11?1101001110120100110000001{01}?1030110111111?100111?11001202011111301121{01}?0?0??00??110?10?0010?010
;
end;

ctype ord: 4 22 24 25 26 28 44 46 71 74 76 80 82 89 90 91 95 96 114 117 119 122 126 127 128 130 135 138 143 146 147 150 158 159 161 162 163 165 169 170 171 172 176 179 180 181 182 183 185 187 188 190 191 192 194 195 197 199 205 216 219 222 226 229 233 241 244 247 248 254 256 257 258 267 272 273 284 290 300 306 309 313 315 318 319 324 326 337 340 343 356 357 361 364 374 375 380 381 382 385 392 393 395 414 425 428 430 438 456 470 471 472 491 496 515 524 540 541 546 552 556 560 567 577 583 585 587 590 591 593 597 618 619 630 633 636 641 658 660 662 664 669 673 674 675 ;

begin trees ; 
tree tnt_1 = [&U] 
(1,(18,((2,3),(36,((((35,(39,((4,(14,((27,(25,28)),(30,((26,34),(29,31)))))),(69,(16,((24,(((5,7),(6,((20,(12,22)),(19,(21,23))))),(10,13))),((8,11),(15,17)))))))),(46,(41,(42,(((43,44),(47,(51,((49,50),(52,53))))),(106,(45,48))))))),(78,(37,38))),(79,(57,((((68,((40,(80,((9,(((244,(125,(32,128))),((95,100),(102,(103,(101,(98,(97,99))))))),((91,92),(94,96)))),(((111,(117,(107,((114,((((123,((132,((((33,133),(134,(148,((((150,(87,142)),(144,(145,146))),(153,(149,151))),(143,147))))),(139,(140,(135,(136,137))))),(141,(138,152)))),(129,130))),(((122,(154,(131,(((156,162),(157,161)),(159,(160,(158,(168,((((164,166),(167,171)),(169,(174,(170,173)))),(165,172)))))))))),(176,(177,((175,178),((190,(179,182)),((184,(181,(180,193))),(192,(189,((183,187),(185,(188,(186,191)))))))))))),(195,((((332,((329,((((334,(330,(352,(327,(331,(((361,(365,((((357,((396,(((163,415),(434,435)),(((432,(349,368)),(403,(402,(373,409)))),(395,410)))),(416,((381,((((356,(345,346)),(393,(351,436))),(392,((354,400),(((374,(398,399)),(389,(408,412))),(430,431))))),((364,(348,382)),(388,391)))),(366,367))))),(358,428)),((419,((((421,(((425,(376,(350,(420,424)))),(375,(371,426))),(418,423))),(372,(383,(369,422)))),(377,(385,386))),(394,(378,379)))),((359,384),(407,417)))),((355,405),(360,(362,370)))))),(380,387)),((343,((397,(414,(442,((448,(444,(((((437,(((466,(483,((487,(317,(484,(485,(411,482))))),(((496,((468,498),(469,495))),(501,(497,500))),(490,((488,489),(491,(494,(492,493))))))))),(465,(486,499))),(458,464))),(433,(470,(471,(((473,(453,478)),(475,(480,(481,(479,(476,477)))))),(472,474)))))),(461,((460,(462,(413,463))),(451,(449,450))))),(445,(446,447))),(((441,(455,(438,459))),(452,(454,(456,457)))),(443,467))))),(439,(353,440)))))),(363,(344,406)))),(427,(342,(347,(390,429))))))))))),((401,((333,404),(340,(336,337)))),(335,339))),(325,326)),(328,341))),(324,(338,(322,323))))),(238,(240,(239,241)))),(((((194,246),(245,247)),(284,(285,((286,289),((287,288),(290,291)))))),((293,((((242,(304,305)),(((297,300),(298,299)),(301,(302,303)))),(295,296)),(274,((319,(320,(243,(318,321)))),(((248,306),(308,((310,(307,309)),(311,312)))),(315,(314,(313,316)))))))),((256,(258,(264,(257,(259,260))))),((261,(266,(263,265))),(262,(((276,(267,(277,((278,279),(280,(283,(281,282))))))),(269,275)),(268,((270,271),(292,(272,273)))))))))),(249,(253,(294,(250,(254,(251,252)))))))),(197,(212,(((196,(199,(214,(215,(222,(223,((225,(217,(230,(219,((209,((237,(235,(224,236))),(232,(231,233)))),(228,(216,227))))))),(226,(220,(221,(213,229))))))))))),((201,(234,((207,(203,(200,204))),(202,(208,(205,206)))))),(210,211))),(198,218)))))))),(121,124)),(127,(119,(126,(155,(120,(112,(113,118))))))))),(115,116))))),((88,93),((110,(109,(104,(89,105)))),(90,255)))),(108,(86,(84,(83,85)))))))),(67,(70,(65,(71,(75,(72,(76,(73,74)))))))))),((77,(63,66)),(64,(81,82)))),(58,62)),((61,(56,(54,55))),(59,60))))))))));

end ; 
